# Supplementary material for: Comprehensive Metabolome and Volatilome Analyses in Eggplant and Tomato Reveal Their Differential Responses to Tuta absoluta Infestation
Source: Front Plant Sci. 2021 Nov 3;12:757230. doi: 10.3389/fpls.2021.757230 (PMC8597266; doi:10.3389/fpls.2021.757230)
Supplement: Supplementary file 1 [file Data_Sheet_1.zip]

Archive with 4 entries (4 files):
- Supplementary Figure S1.DOCX
- Supplementary Figure S2.DOCX
- Supplementary Tables S1-S3.XLSX
- Supplementary Tables S4-S6.XLSX
