# Supplementary material for: Comprehensive Metabolome and Volatilome Analyses in Eggplant and Tomato Reveal Their Differential Responses to Tuta absoluta Infestation
Source: Front Plant Sci. 2021 Nov 3;12:757230. doi: 10.3389/fpls.2021.757230 (PMC8597266; doi:10.3389/fpls.2021.757230)
Supplement: Supplementary file 1 [file Data_Sheet_1.zip › Supplementary Tables S1-S3.XLSX]

## Sheet: Table S1
Table S1. Differentially accumulated volatile organic compounds detected in Eggplant-Control_vs_Tomato-Control (both Tuta absoluta infestation free samples) in triplicate following discriminant analysis of orthogonal partial least squares with threshold of log2FC ≥ 1 and variable importance in projection (VIP) ≥ 1. The average ion intensity was computed from the quintuplicate (1-5). Compound not …
Index	Compounds	Class	Eggplant-Control						Tomato-Control						VIP	p_value	Fold_Change	Log2FC	Type
			1	2	3	4	5	Average	1	2	3	4	5	Average
XMW0376	10-Methyltricyclo[4.3.1.1(2,5)]undecan-10-ol	Alcohol	68067.6	94389.5	71624.6	109039	117381	92100.2	172476	222894	179607	217986	165677	191728	1.16368	0.000234813	2.08173	1.05778	up
KMW0323	Benzyl alcohol	Alcohol	491826	557121	584822	541942	554571	546056	1.80268e+06	1.71076e+06	1.44591e+06	1.4665e+06	1.50826e+06	1.58682e+06	1.26799	8.05224e-05	2.90597	1.53902	up
KMW0284	Phenylethyl Alcohol	Alcohol	288551	277584	208842	200870	179082	230986	1.91821e+06	1.76993e+06	1.71965e+06	1.64012e+06	1.62725e+06	1.73503e+06	1.26455	7.39383e-07	7.51143	2.90909	up
XMW0601	2-Ethyl-1-hexanol	Alcohol	1.19985e+06	1.56973e+06	1.4855e+06	1.30366e+06	1.11966e+06	1.33568e+06	8.00492e+06	6.17364e+06	6.74948e+06	6.21832e+06	6.55008e+06	6.73929e+06	1.26672	4.14223e-05	5.04559	2.33502	up
KMW0475	(2E,4Z)-2,4-Decadienal	Aldehyde	115068	121976	181627	119072	140394	135627	18251.5	21601	12079.6	17772.6	13539.2	16648.8	1.25487	0.000548455	0.122754	-3.02616	down
D79	Benzaldehyde, 4-ethoxy-	Aldehyde	42694.5	41995.4	64557.2	45780.1	53249.4	49655.3	17398.2	24740	14184.7	21487.3	15814.4	18724.9	1.18983	0.00073549	0.377098	-1.40699	down
KMW0407	2,4-Nonadienal, (E,E)-	Aldehyde	60830.4	62219.2	97068	68330.1	81663.2	74022.2	24951.6	35863.9	24690.3	31005.4	20488.5	27399.9	1.19161	0.00122901	0.370159	-1.43378	down
KMW0345	2,6-Nonadienal, (E,Z)-	Aldehyde	295201	480642	705481	483663	536947	500387	36253.1	40962.6	26514.9	33079.3	30137.6	33389.5	1.25708	0.00204591	0.0667273	-3.90558	down
KMW0212	Benzeneacetaldehyde	Aldehyde	81780.9	96594.2	94172.3	61395.6	77760.2	82340.6	331560	424866	318640	339202	335372	349928	1.25599	5.07478e-05	4.24976	2.08738	up
XMW0170	Benzaldehyde, 3-ethyl-	Aldehyde	142758	193226	178094	173001	170833	171583	316365	428894	311501	475018	243234	355002	1.14269	0.0111692	2.06899	1.04893	up
KMW0158	Benzaldehyde	Aldehyde	252934	261875	335318	235852	279937	273183	483074	491949	366777	437305	396238	435069	1.14794	0.000859215	1.59259	0.671373	up
XMW1430	3-Furaldehyde	Aldehyde	497865	451377	429123	410102	450584	447810	753990	866734	639541	859904	556241	735282	1.12781	0.0078338	1.64195	0.71541	up
XMW0415	Undecane, 6,6-dimethyl-	Alkanes	8688.61	6846.28	6483.6	8058.68	8246.39	7664.71	6005.43	6354.15	5671.35	6122.07	5507.15	5932.03	1.04823	0.0120438	0.77394	-0.369706	down
XMW0418	Decane, 2,4-dimethyl-	Alkanes	8225.35	7572.3	8356.8	6865.26	8578.3	7919.6	6610.9	6762.54	6821.49	6182.05	6380.46	6551.49	1.07705	0.00887286	0.82725	-0.273605	down
XMW0109	Dodecane, 4-methyl-	Alkanes	11253.5	9856.8	9916.83	9603.06	11041.1	10334.3	8302.79	7519.22	9890.75	8273.46	8077.69	8412.78	1.04239	0.00634878	0.814067	-0.29678	down
XMW0692	Nonane, 2,2,4,4,6,8,8-heptamethyl-	Alkanes	15308.7	18926.3	15300.9	14369.7	13396.9	15460.5	9270.72	11357.8	11036.6	11282.9	8355.2	10260.6	1.10399	0.00243541	0.663668	-0.591467	down
KMW0642	Hexadecane	Alkanes	43352.3	53942.5	42564.9	52454.5	46319.8	47726.8	22378.8	31704.5	27187.9	25897.3	21685.9	25770.9	1.18855	9.98412e-05	0.539967	-0.889058	down
XMW0179	Dodecane, 2,6,11-trimethyl-	Alkanes	32999.7	34439.6	28891.9	30981.1	34109.4	32284.4	27188.9	27266	26747.6	25482.3	25552.6	26447.5	1.14716	0.00314118	0.819204	-0.287705	down
XMW0110	Dodecane, 4,6-dimethyl-	Alkanes	50917.1	47869	46058	48300.2	51509.9	48930.8	40983.8	39646.3	36369.6	36563.4	39340.7	38580.8	1.20218	6.52456e-05	0.788475	-0.342862	down
XMW0383	1,4,7,-Cycloundecatriene, 1,5,9,9-tetramethyl-, Z,Z,Z-	Alkanes	N/A	N/A	N/A	N/A	N/A	N/A	727556	983705	625240	616879	615308	713738	1.27875	0.000541794	713738	19.445	up
D183	Phenol, 4-(2-aminoethyl)-	Aromatics	17886.5	16821.9	16934.5	17712.7	18792.6	17629.6	20340.9	30170.3	22402.2	20908.6	22566.6	23277.7	1.01775	0.0319785	1.32037	0.400946	up
XMW1101	Benzene, 1,4-dimethyl-2,5-bis(1-methylethyl)-	Aromatics	82092	80813.7	91908.1	76872.8	88762.6	84089.9	70455.3	80375.2	64020.5	68013.8	63793.8	69331.7	1.00794	0.0069671	0.824496	-0.278416	down
XMW0295	Benzene, 1-methyl-3-(1-methylethenyl)-	Aromatics	20583	23484.5	13760.5	20636.4	17787.5	19250.4	89328.7	98325.7	92671	82021.3	98876.2	92244.6	1.2588	7.37739e-07	4.79184	2.26058	up
XMW0003	Phenol, 2,4-dichloro-	Aromatics	10060	8195.28	8959.34	9461.59	9135.47	9162.34	114808	104097	102675	92919.8	96825	102265	1.27598	1.37678e-05	11.1614	3.48045	up
KMW0258	Phenol, 2-methoxy-	Aromatics	31015.9	33232.3	41555.2	36474.2	35236.2	35502.8	459671	433519	431667	380840	420532	425246	1.27668	5.08805e-06	11.9778	3.58229	up
XMW0126	Benzene, 1-methyl-3-(1-methylethyl)-	Aromatics	36421.6	40594	23608.8	35597	30577.3	33359.7	419610	472455	450288	358408	531545	446461	1.26806	0.00012012	13.3832	3.74235	up
KMW0204	Acetic acid, hexyl ester	Ester	10200.1	16311.5	10854.3	12491.9	13315	12634.6	N/A	N/A	N/A	N/A	N/A	N/A	1.27834	0.000299575	7.91479e-05	-13.6251	down
KMW0492	2(3H)-Furanone, 5-ethyldihydro-	Ester	20421.5	22085.5	27013	27765.4	20788.6	23614.8	10756.7	13516.1	15542.2	15627	8344.71	12757.3	1.08338	0.000918342	0.540227	-0.888363	down
XMW1084	2-Butenoic acid, 3-hexenyl ester, (E,Z)-	Ester	N/A	N/A	N/A	N/A	N/A	N/A	14625.2	15889.4	11808.7	24744.8	9604.03	15334.4	1.27813	0.00410378	15334.4	13.9045	up
KMW0105	1-Butanol, 3-methyl-, acetate	Ester	7102.86	9839	8174.97	9213.15	6979.89	8261.97	25704.5	26144.3	24490.9	22321.5	23782.6	24488.7	1.25937	1.25881e-07	2.96403	1.56756	up
XMW0947	(E)-Hex-3-enyl (E)-2-methylbut-2-enoate	Ester	4011.69	3607.51	2470.66	2843.72	2468.82	3080.48	35058.4	47292.2	25823.9	48933.6	23514.3	36124.5	1.25343	0.00324187	11.7269	3.55175	up
XMW1127	Formic acid, octyl ester	Ester	59948.6	94068.3	76080.6	77532.7	62128.9	73951.8	42532.5	40425.5	36116.2	38888.1	37422.1	39076.9	1.18344	0.00418817	0.52841	-0.920271	down
XMW0374	2-Propylphenol, n-propyl ether	Ether	175950	278638	238691	331978	307188	266489	685532	902155	725632	868497	640033	764370	1.21755	0.000129349	2.8683	1.52019	up
XMW0174	2,2'-Ethylidenebis(5-methylfuran)	Heterocyclic compound	1013.56	1280.85	840.075	1346.48	1267.06	1149.61	4226.51	7013.25	5367.73	6093.04	6274.93	5795.09	1.25338	0.00043304	5.04094	2.33369	up
XMW0377	3,7,7-Trimethyl-1-penta-1,3-dienyl-2-oxabicyclo[3.2.0]hept-3-ene	Heterocyclic compound	5695.48	5622.98	5306.1	5068.28	4570.77	5252.72	6452.07	13342.2	7510.02	11750.8	7853.67	9381.76	1.03352	0.0356678	1.78608	0.836793	up
XMW0163	Furan, 2-hexyl-	Heterocyclic compound	100318	106666	167134	118853	132248	125044	20871.1	25524.3	14284.5	21889.1	16338.6	19781.5	1.24606	0.000726522	0.158197	-2.66021	down
XMW0552	2,2'-Isopropylidenebis(5-methylfuran)	Heterocyclic compound	N/A	N/A	N/A	N/A	N/A	N/A	23079.6	30308.6	19679.3	17683	21839.9	22518.1	1.27855	0.000474288	22518.1	14.4588	up
KMW0380	Pyrazine, 2-methoxy-3-(2-methylpropyl)-	Heterocyclic compound	N/A	N/A	N/A	N/A	N/A	N/A	25031.3	25431.5	21585.5	23323.5	23657.6	23805.9	1.27887	4.04313e-06	23805.9	14.539	up
XMW0761	2,4-Quinolinediol	Heterocyclic compound	3115.59	2549.9	1970.65	2445.27	2472.18	2510.72	39059.2	52435.2	35732	34018.9	33907.3	39030.5	1.27007	0.000454436	15.5456	3.95843	up
KMW0182	Furan, 2-pentyl-	Heterocyclic compound	183754	195005	309749	191938	210220	218133	55824.5	69191.1	50926	57985.2	52363.3	57258	1.24144	0.00208222	0.262491	-1.92966	down
KMW0286	Pyrazine, 2-methoxy-3-(1-methylethyl)-	Heterocyclic compound	4022.76	4345.87	3381.03	3911	4354.36	4003	189985	185710	169326	171990	177501	178902	1.2774	1.48031e-06	44.692	5.48195	up
XMW0522	Pyridine, 3-propyl-	Heterocyclic compound	56506.3	63758.1	58150.8	58541.8	62060.8	59803.5	613931	693877	664667	505203	793132	654162	1.27267	0.000229643	10.9385	3.45135	up
XMW0546	(5R,8aR)-5-Propyloctahydroindolizine	Heterocyclic compound	9.08634e+06	9.34815e+06	8.92971e+06	8.85574e+06	9.38424e+06	9.12084e+06	5.83516e+06	6.10037e+06	5.21739e+06	5.26841e+06	4.86242e+06	5.45675e+06	1.24569	8.8225e-06	0.598273	-0.741125	down
KMW0692	2-Pentadecanone, 6,10,14-trimethyl-	Ketone	2471.48	2119.53	1470.21	1554.82	1374.92	1798.19	8802.67	23420.7	10485.1	19365.9	12990.7	15013	1.23027	0.00860614	8.34896	3.0616	up
NMW0270	Benzophenone	Ketone	7959.47	8697.25	8063.07	8710.35	7076.43	8101.31	20027	26377.8	18638	23581	18985.4	21521.8	1.25409	0.000646067	2.65659	1.40957	up
XMW1481	5'-Hydroxy-2',3',4'-trimethylacetophenone	Ketone	2542.57	4149.66	3717.34	7404.88	6765.38	4915.97	19214.8	28517.5	19999.9	26147.2	19497.5	22675.4	1.20461	0.000215333	4.6126	2.20558	up
WMW0089	5,9-Undecadien-2-one, 6,10-dimethyl-	Ketone	11246.6	9995.49	11378.1	10217.4	9782.77	10524.1	22856.6	34325.5	21939.9	29716.8	22906.4	26349	1.23317	0.00263441	2.50369	1.32406	up
XMW1343	1-(3-Ethoxyphenyl)acetone	Ketone	8029.04	11372.5	10599.2	16470.1	17658.4	12825.8	43501.8	64166.1	46006.9	61049.1	57648	54474.4	1.22698	0.000146262	4.24724	2.08652	up
KMW0262	1-Nonen-3-one	Ketone	49826.6	68112.9	55886.8	62598	52465	57777.9	143253	123764	132337	136224	129303	132976	1.25425	2.31082e-07	2.3015	1.20258	up
KMW0177	(5Z)-Octa-1,5-dien-3-one	Ketone	288879	314238	354275	290666	347441	319100	239730	271243	215267	249448	225013	240140	1.09639	0.00208486	0.752555	-0.410131	down
KMW0280	3,5-Octadien-2-one	Ketone	188488	197209	225101	184682	228180	204732	345474	389298	241195	412765	251358	328018	1.03271	0.0224179	1.60218	0.68004	up
XMW0235	Propane, 2-isocyanato-	Nitrogen compounds	12739.5	17598.6	16600.8	14354.9	13699	14998.6	34216.5	34499.8	35781.6	29195.7	38257	34390.1	1.2395	1.52654e-05	2.2929	1.19717	up
XMW0417	Cyclohexene, 4-methyl-1-(1-methylethenyl)-	Olefin	50352.1	42499	71661.3	46371.1	52619	52700.5	17014.1	20996.3	12071.5	20134.7	12158.9	16475.1	1.19768	0.00101431	0.312617	-1.67753	down
XMW0269	2-Methylbutanoic anhydride	Other	133666	155053	130809	119793	131566	134177	219198	327910	222878	352739	241525	272850	1.17532	0.00685809	2.0335	1.02397	up
XMW0537	1H-Inden-5-ol, 2,3-dihydro-	Phenol	9649.19	9886.14	14862.2	9265.34	13199.6	11372.5	6085.11	4164.26	3649.14	4233.43	2658.57	4158.1	1.1662	0.00128851	0.365628	-1.45155	down
NMW0105	Phenol, 4-propyl-	Phenol	5038.46	8727.59	4894.66	4090.15	4392.9	5428.75	10928.7	21570.9	12519.3	20792.3	12352.9	15632.8	1.13635	0.008333	2.87963	1.52589	up
XMW0048	Phenol, 2-nitro-	Phenol	7301.92	7226.64	7881.15	8167.15	6734.34	7462.24	128536	118116	116472	117231	118138	119699	1.27871	7.16425e-07	16.0406	4.00365	up
KMW0540	Eugenol	Phenol	7968.61	5455.49	1499.09	3140.46	2081.75	4029.08	496902	633470	557799	547686	530776	553327	1.2583	1.61514e-05	137.333	7.10154	up
KMW0416	Furan, 2-[(methyldithio)methyl]-	Sulfide	55780.9	63714.3	64399.1	60709.4	56942.6	60309.3	118070	110013	74100	135593	69078.4	101371	1.01484	0.0324458	1.68085	0.74919	up
QWM0001	Nerolidol 2	Terpenes	N/A	N/A	N/A	N/A	N/A	N/A	4150.89	4730.1	4096.75	6185.34	4658.45	4764.31	1.27893	0.000227648	4764.31	12.2181	up
KMW0597	.gamma.-Muurolene	Terpenes	N/A	N/A	N/A	N/A	N/A	N/A	13256.9	18424.5	12177.9	12180.4	11891.2	13586.2	1.2787	0.000384346	13586.2	13.7299	up
KMW0704	.alpha.-Calacorene	Terpenes	2788.28	3002.23	1440.21	2639.99	2067.98	2387.74	16252.1	21204.2	13752.3	14568.8	14353.4	16026.1	1.24742	0.000395706	6.71185	2.74671	up
XMW0551	Bicyclo[5.2.0]nonane, 4-methylene-2,8,8-trimethyl-2-vinyl-	Terpenes	3943.43	4459.49	3524.04	4022.91	3883.01	3966.58	15770	21168.5	16094.3	15890.4	12783.8	16341.4	1.25996	0.000722038	4.11978	2.04257	up
XMW0139	6-Isopropyl-1,4-dimethylnaphthalene	Terpenes	N/A	N/A	N/A	N/A	N/A	N/A	20647.6	27271.1	19792.1	18999.3	21084	21558.8	1.27878	0.0001266	21558.8	14.396	up
XMW0742	10,10-Dimethyl-2,6-dimethylenebicyclo[7.2.0]undecane	Terpenes	N/A	N/A	N/A	N/A	N/A	N/A	39005	51142.6	33440.9	36862.6	32173.8	38525	1.27879	0.000337707	38525	15.2335	up
XMW0142	3a,7-Methano-3aH-cyclopentacyclooctene, 1,4,5,6,7,8,9,9a-octahydro-1,1,7-trimethyl-, [3aR-(3a.alpha.,7.alpha.,9a.beta.)]-	Terpenes	N/A	N/A	N/A	N/A	N/A	N/A	54688.6	63106.4	45960.5	29419.1	43130.7	47261	1.27784	0.00113343	47261	15.5284	up
WMW0010	beta-Elemen	Terpenes	5402.41	6274.89	6287.74	6428.97	5696.23	6018.05	48967.5	69709.4	47853.5	49426.5	46153.9	52422.1	1.27413	0.000432927	8.71082	3.12281	up
D338	.alpha.-Cuprenene	Terpenes	N/A	N/A	N/A	N/A	N/A	N/A	56625.7	77685.2	52104.5	47147.8	51864.8	57085.6	1.27864	0.000441361	57085.6	15.8008	up
KMW0153	α-thujene	Terpenes	N/A	N/A	N/A	N/A	N/A	N/A	71814.9	87417.6	90823.8	65250.4	121696	87400.6	1.27817	0.000874489	87400.6	16.4154	up
WMW0023	(+)-alpha-Pinene	Terpenes	37240.3	52046	23863.9	46272.9	36352.1	39155	130188	168720	137071	125748	156107	143567	1.2235	1.93388e-05	3.66662	1.87445	up
NMW0249	(3E,7E)-4,8,12-Trimethyltrideca-1,3,7,11-tetraene	Terpenes	N/A	N/A	N/A	N/A	N/A	N/A	200926	291782	206234	216885	173745	217915	1.27878	0.000386686	217915	17.7334	up
XMW0004	Bicyclo[3.1.1]heptane, 6,6-dimethyl-2-methylene-, (1S)-	Terpenes	97165.6	134722	65416.7	120320	99872.5	103499	335299	427388	354708	316372	391138	364981	1.22717	1.65476e-05	3.52641	1.8182	up
KMW0509	Cyclohexene, 4-ethenyl-4-methyl-3-(1-methylethenyl)-1-(1-methylethyl)-, (3R-trans)-	Terpenes	N/A	N/A	N/A	N/A	N/A	N/A	384287	505579	359697	250174	363982	372744	1.19747	0.000787248	1450.1	10.5019	up
XMW0192	(+)-4-Carene	Terpenes	N/A	N/A	N/A	N/A	N/A	N/A	760443	897736	873684	627313	1.13409e+06	858654	1.2784	0.00051378	858654	19.7117	up
KMW0565	Caryophyllene	Terpenes	10498	4133.22	3072.46	2681.57	3869.86	4851.03	998897	1.38227e+06	870312	835683	865289	990490	1.26454	0.000638062	204.182	7.67371	up
KMW0247	.beta.-Phellandrene	Terpenes	139997	160707	138322	146628	155862	148303	4.4809e+06	5.19133e+06	4.9705e+06	3.69577e+06	5.99838e+06	4.86738e+06	1.27515	0.000246147	32.8205	5.03652	up
Type: up means accumulated lower in Eggplant-Control than Tomato-Control, and down means accumulated higher in Eggplant-Control than Tomato-Control

## Sheet: Table S2
Table S2. Differentially accumulated volatile organic compounds detected in Eggplant-Control (Tuta absoluta infestation free samples)_vs_Eggplant-Tuta absoluta infested in triplicate following discriminant analysis of orthogonal partial least squares with threshold of log2FC ≥ 1 and variable importance in projection (VIP) ≥ 1. The average ion intensity was computed from the quintuplicate (1-5). C…
Index	Compounds	Class	Eggplant-Control						Eggplant-T. absoluta_infested						VIP	p_value	Fold_Change	Log2FC	Type
			1	2	3	4	5	Average	1	2	3	4	5	Average
XMW0461	cis-3-Hexenyl cis-3-hexenoate	Acid	5339.74	8057.38	2615.12	5067.03	3931.54	5002.16	267539	281062	200425	198547	241902	237895	1.71666	0.000155855	47.5585	5.57163	up
KMW0057	2-Penten-1-ol, (Z)-	Alcohol	449494	606723	773282	695194	659579	636855	773340	862188	714772	882168	998201	846134	1.24381	0.0208313	1.32861	0.409922	up
KMW0159	1-Heptanol	Alcohol	25330.1	34029	25959.9	30185.6	18211.4	26743.2	21196.6	13768.6	17022	11311.3	15889	15837.5	1.39722	0.0108205	0.592207	-0.755826	down
KMW0344	1-Nonanol	Alcohol	591001	910145	700233	797147	593773	718460	617815	499714	527785	340680	485933	494385	1.27988	0.020238	0.688118	-0.539271	down
KMW0284	Phenylethyl Alcohol	Alcohol	288551	277584	208842	200870	179082	230986	302848	417074	299140	460769	263352	348637	1.19548	0.0346271	1.50934	0.593921	up
XMW0256	3-Methylpenta-1,3-diene-5-ol, (E)-	Alcohol	383579	353914	361176	360187	395645	370900	470648	678208	410640	578494	698537	567305	1.40998	0.0244673	1.52954	0.613095	up
XMW0376	10-Methyltricyclo[4.3.1.1(2,5)]undecan-10-ol	Alcohol	68067.6	94389.5	71624.6	109039	117381	92100.2	261827	531748	247523	326456	429467	359404	1.64425	0.0068419	3.90231	1.96433	up
XMW0601	2-Ethyl-1-hexanol	Alcohol	1.19985e+06	1.56973e+06	1.4855e+06	1.30366e+06	1.11966e+06	1.33568e+06	1.11522e+06	739332	933725	560720	797518	829302	1.42232	0.00391186	0.620884	-0.687603	down
KMW0212	Benzeneacetaldehyde	Aldehyde	81780.9	96594.2	94172.3	61395.6	77760.2	82340.6	140976	350394	163569	198879	132691	197302	1.43158	0.0441823	2.39617	1.26073	up
XMW0170	Benzaldehyde, 3-ethyl-	Aldehyde	142758	193226	178094	173001	170833	171583	279983	335555	270792	244216	246900	275489	1.58424	0.001441	1.60558	0.683093	up
D79	Benzaldehyde, 4-ethoxy-	Aldehyde	42694.5	41995.4	64557.2	45780.1	53249.4	49655.3	80393.1	238236	90759.6	158698	137790	141175	1.49781	0.0308456	2.8431	1.50747	up
XMW1430	3-Furaldehyde	Aldehyde	497865	451377	429123	410102	450584	447810	525691	865881	486232	695078	761115	666799	1.31071	0.0358047	1.48902	0.574365	up
XMW0123	1H-Pyrrole-2,5-dione	Amine	2.4044e+06	2.42087e+06	2.44184e+06	2.39609e+06	2.55613e+06	2.44387e+06	2.80338e+06	3.76315e+06	2.74496e+06	3.33213e+06	3.86796e+06	3.30231e+06	1.42934	0.0207543	1.35127	0.434311	up
KMW0204	Acetic acid, hexyl ester	Ester	10200.1	16311.5	10854.3	12491.9	13315	12634.6	47754.4	45020.7	32674.8	22998.3	23765.3	34442.7	1.54861	0.012325	2.72607	1.44682	up
WMW0210	2-Hexen-1-ol, acetate, (E)-	Ester	62825.9	67458.6	83192.7	63921.2	72240.4	69927.8	92674.8	106534	97856.4	129846	118030	108988	1.5597	0.00207407	1.55858	0.640235	up
XMW0947	(E)-Hex-3-enyl (E)-2-methylbut-2-enoate	Ester	4011.69	3607.51	2470.66	2843.72	2468.82	3080.48	15306.4	25812.1	13478.4	24132.8	11372.9	18020.5	1.6544	0.00661095	5.8499	2.54841	up
XMW1084	2-Butenoic acid, 3-hexenyl ester, (E,Z)-	Ester	N/A	N/A	N/A	N/A	N/A	N/A	38743.7	46348.7	25666.9	26206.8	23333.5	32059.9	1.74069	0.00200596	32059.9	14.9685	up
XMW1127	Formic acid, octyl ester	Ester	59948.6	94068.3	76080.6	77532.7	62128.9	73951.8	63845.6	28450.7	47528	31987.2	51712.2	44704.7	1.30946	0.0115349	0.604512	-0.726158	down
XMW0374	2-Propylphenol, n-propyl ether	Ether	175950	278638	238691	331978	307188	266489	608937	811222	596450	545654	849975	682448	1.62322	0.00114502	2.56088	1.35664	up
KMW0365	2-((3,3-Dimethyloxiran-2-yl)methyl)-3-methylfuran	Heterocyclic compound	30719.4	37067.5	43324.2	36077.5	38323	37102.3	55044.2	73190.8	57322.2	65819.7	71934	64662.2	1.621	0.000534491	1.74281	0.801413	up
XMW0174	2,2'-Ethylidenebis(5-methylfuran)	Heterocyclic compound	1013.56	1280.85	840.075	1346.48	1267.06	1149.61	2156.34	3913.56	2237.5	2352.07	4618.36	3055.57	1.53378	0.0186079	2.65793	1.4103	up
XMW0163	Furan, 2-hexyl-	Heterocyclic compound	100318	106666	167134	118853	132248	125044	195773	522718	196057	488239	265895	333736	1.42807	0.0422171	2.66896	1.41628	up
XMW1281	Oxetane, 3-(1-methylethyl)-	Heterocyclic compound	107966	137838	154717	133187	135844	133910	148120	184884	135278	171970	171513	162353	1.13784	0.0423043	1.2124	0.277867	up
XMW0486	Cyclohexanone, 2,2,6-trimethyl-	Ketone	45622.8	58778.8	67111.1	53846.3	56901.9	56452.2	78515.3	118460	79875.4	91043.7	105887	94756.2	1.52224	0.00475211	1.67852	0.747191	up
XMW0917	3-Nonen-5-one	Ketone	241228	363804	309490	319696	236391	294122	266727	183638	243280	161398	224475	215904	1.18535	0.0373891	0.734062	-0.446025	down
XMW1343	1-(3-Ethoxyphenyl)acetone	Ketone	8029.04	11372.5	10599.2	16470.1	17658.4	12825.8	45575.5	93810.1	52304	59088.5	87620.3	67679.7	1.66956	0.00417287	5.27682	2.39967	up
XMW1481	5'-Hydroxy-2',3',4'-trimethylacetophenone	Ketone	2542.57	4149.66	3717.34	7404.88	6765.38	4915.97	19681.7	43690.4	18408.7	24619.7	36996.5	28679.4	1.63813	0.00799672	5.83393	2.54447	up
XMW0460	1,3-Cyclopentadiene, 5,5-dimethyl-1,2-Dipropyl-	Olefin	N/A	N/A	N/A	N/A	N/A	N/A	15863.1	21590.2	13222.1	14797.1	15686.3	16231.8	1.39023	7.05353e-05	12.3684	3.62858	up
XMW0775	1-Undecene, 9-methyl-	Olefin	103011	155018	138755	132189	113411	128477	134266	71942.6	92960.4	52625.4	81632.4	86685.5	1.1825	0.0384104	0.674717	-0.567646	down
KMW0416	Furan, 2-[(methyldithio)methyl]-	Sulfide	55780.9	63714.3	64399.1	60709.4	56942.6	60309.3	71584.9	90795.2	71618.3	73365.7	85042.2	78481.2	1.46583	0.00701609	1.30131	0.379968	up
QWM0001	Nerolidol 2	Terpenes	N/A	N/A	N/A	N/A	N/A	N/A	3682.36	8953.01	4813	7102.72	4833.87	5876.99	1.7401	0.00345472	5876.99	12.5209	up
WMW0010	beta-Elemen	Terpenes	5402.41	6274.89	6287.74	6428.97	5696.23	6018.05	11214.7	20686.5	10689.4	14778.8	14238.4	14321.6	1.61381	0.00925758	2.37977	1.25082	up
XMW0551	Bicyclo[5.2.0]nonane, 4-methylene-2,8,8-trimethyl-2-vinyl-	Terpenes	3943.43	4459.49	3524.04	4022.91	3883.01	3966.58	6252.33	13248.9	6939	7329.16	10113.4	8776.56	1.52682	0.0201609	2.21263	1.14576	up
Type: up means accumulated lower in Eggplan-Control than Eggplant-Tuta absoluta infested, and down means accumulated higher in Eggplan-Control than Eggplant-Tuta absoluta infested.

## Sheet: Table S3
Table S3. Differentially accumulated volatile organic compounds detected in Eggplant-Control (Tuta absoluta infestation free samples)_vs_Eggplant-Tuta absoluta infested in triplicate following discriminant analysis of orthogonal partial least squares with threshold of log2FC ≥ 1 and variable importance in projection (VIP) ≥ 1. The average ion intensity was computed from the quintuplicate (1-5). C…
Index	Compounds	Class	Eggplant-Tuta absoluta_infested						Tomato-Tuta absoluta_infested						VIP	p_value	Fold_Change	Log2FC	Type
			1	2	3	4	5	Average	1	2	3	4	5	Average
KMW0159	1-Heptanol	Alcohol	47628.8	40323.5	38795.2	29499.6	40680.7	39385.6	33388.7	27953.8	37631.8	29606.7	25615.7	30839.3	1.34302	0.0475172	0.783011	-0.352896	down
KMW0173	1-Octen-3-ol	Alcohol	124907	94844.3	105764	110351	92226.7	105619	136715	186014	190368	139249	139439	158357	1.65123	0.00872901	1.49933	0.584317	up
KMW0344	1-Nonanol	Alcohol	628849	732351	492640	624667	702274	636156	415955	538595	555466	456332	456179	484505	1.44023	0.0185195	0.761614	-0.392868	down
XMW0411	Cyclohexanol, 2,6-dimethyl-	Alcohol	152299	192995	113704	182347	115527	151374	191472	312200	278182	185663	215108	236525	1.50508	0.0252795	1.56252	0.643871	up
KMW0158	Benzaldehyde	Aldehyde	483074	491949	366777	437305	396238	435069	1.01035e+06	718616	1.16084e+06	560081	521349	794248	1.53925	0.0447576	1.82557	0.868348	up
WMW0061	Benzaldehyde, 2-ethyl-	Aldehyde	17414.4	18909.7	13874.4	18080.3	18209.4	17297.6	23322.4	30477.8	27612	23770	25015.6	26039.6	1.82776	0.000980842	1.50538	0.590132	up
XMW0099	Decane, 2,3,5-trimethyl-	Alkanes	5883.54	5343.89	4596.75	4243.47	3319.9	4677.51	3295.37	3729.63	3147	3034.94	3191.68	3279.73	1.52716	0.0321344	0.701169	-0.512166	down
XMW0126	Benzene, 1-methyl-3-(1-methylethyl)-	Aromatics	419610	472455	450288	358408	531545	446461	398781	327934	311082	367214	372556	355513	1.42861	0.0307796	0.796292	-0.328631	down
XMW0947	(E)-Hex-3-enyl (E)-2-methylbut-2-enoate	Ester	35058.4	47292.2	25823.9	48933.6	23514.3	36124.5	49604.6	77899.6	51392.8	82162	52445.4	62700.9	1.53517	0.018767	1.73569	0.79551	up
XMW1084	2-Butenoic acid, 3-hexenyl ester, (E,Z)-	Ester	14625.2	15889.4	11808.7	24744.8	9604.03	15334.4	23086.1	42385.2	39508.6	28682.8	18956.4	30523.8	1.51181	0.0256046	1.99054	0.993162	up
XMW1127	Formic acid, octyl ester	Ester	42532.5	40425.5	36116.2	38888.1	37422.1	39076.9	34671.3	33725.3	29742.7	25605.3	25577.9	29864.5	1.65305	0.00532748	0.76425	-0.387884	down
KMW0182	Furan, 2-pentyl-	Heterocyclic compound	55824.5	69191.1	50926	57985.2	52363.3	57258	75151.4	106558	91489.1	69166.5	72344.8	82942.1	1.61744	0.0178406	1.44857	0.534626	up
XMW0522	Pyridine, 3-propyl-	Heterocyclic compound	613931	693877	664667	505203	793132	654162	501317	388782	396003	472443	474089	446527	1.67153	0.0081656	0.682593	-0.550901	down
XMW0486	Cyclohexanone, 2,2,6-trimethyl-	Ketone	71755.1	76170.8	60572.4	86031.3	69875	72880.9	88562	99400	117602	87730.8	79428.5	94544.6	1.48382	0.0281678	1.29725	0.375454	up
XMW0917	3-Nonen-5-one	Ketone	240165	217152	205473	180769	190296	206771	147831	162156	170743	182508	167916	166231	1.59275	0.0135654	0.803936	-0.314847	down
XMW0775	1-Undecene, 9-methyl-	Olefin	161225	167219	155742	120171	129431	146758	110300	132807	124570	106100	111656	117086	1.47837	0.0295987	0.797821	-0.325862	down
KMW0434	1-Cyclohexene-1-carboxaldehyde, 2,6,6-trimethyl-	Terpenes	350784	392529	280688	391954	304228	344037	461338	666561	692798	420001	432683	534676	1.5532	0.0296836	1.55413	0.636103	up
KMW0479	1,3-Cyclohexadiene-1-carboxaldehyde, 2,6,6-trimethyl-	Terpenes	5946.82	6799.58	4816.4	7543.07	5618.12	6144.8	8478.06	9304.21	9808.49	7736.51	6976.87	8460.83	1.57299	0.0106032	1.37691	0.461433	up
QWM0001	Nerolidol 2	Terpenes	4150.89	4730.1	4096.75	6185.34	4658.45	4764.31	4513.53	10951.9	8670.52	7536.49	7922.78	7919.04	1.47564	0.0351215	1.66216	0.73306	up
KMW0247	.beta.-Phellandrene	Terpenes	4.4809e+06	5.19133e+06	4.9705e+06	3.69577e+06	5.99838e+06	4.86738e+06	3.63686e+06	2.67397e+06	2.74807e+06	3.42617e+06	3.40311e+06	3.17764e+06	1.66564	0.00773776	0.652844	-0.61519	down
WMW0023	(+)-alpha-Pinene	Terpenes	130188	168720	137071	125748	156107	143567	121866	122414	117131	115319	117520	118850	1.49406	0.0375651	0.827838	-0.27258	down
XMW0192	(+)-4-Carene	Terpenes	760443	897736	873684	627313	1.13409e+06	858654	628198	501131	524369	551815	544737	550050	1.67975	0.0191475	0.640596	-0.642513	down
NMW0249	(3E,7E)-4,8,12-Trimethyltrideca-1,3,7,11-tetraene	Terpenes	200926	291782	206234	216885	173745	217915	148851	157768	116206	166613	189854	155858	1.36359	0.0333622	0.715228	-0.483526	down
XMW0978	.beta.-iso-Methyl ionone	Terpenes	3819.75	4456.38	4152.58	2718.63	4001.93	3829.85	4418.55	4710.18	4199.43	5443.66	5222.54	4798.87	1.28508	0.0351205	1.25302	0.325406	up
Type: up means accumulated lower in Eggplant-Tuta absoluta infested than Tomato-Tuta absoluta infested, and down means accumulated higher in Eggplant-Tuta absoluta infested than Tomato-Tuta absoluta infested.
