# Supplementary material for: Comprehensive Metabolome and Volatilome Analyses in Eggplant and Tomato Reveal Their Differential Responses to Tuta absoluta Infestation
Source: Front Plant Sci. 2021 Nov 3;12:757230. doi: 10.3389/fpls.2021.757230 (PMC8597266; doi:10.3389/fpls.2021.757230)
Supplement: Supplementary file 1 [file Data_Sheet_1.zip › Supplementary Tables S4-S6.XLSX]

## Sheet: Table S4
Table S4. Differentially accumulated primary/secondary metabolites detected in Eggplant-Control_vs_Tomato-Control (both free from Tuta absoluta infestation) in penduplicate following discriminant analysis of orthogonal partial least squares with threshold of log2FC ≥ 1 and variable importance in projection (VIP) ≥ 1. The average ion intensity was computed from the triplicates. Compound not detect…
Index	Compounds	Class	Eggplant-Control				Tomato-Control				VIP	Fold_Change	Log2FC	Type
			1	2	3	Average	1	2	3	Average
Hmmp002150	3,5-Bis(3-methoxy-4-hydroxyphenyl)-2,3-dihydro-2(1H)-pyridinone	Alkaloids	8837.4	5206.4	6133.9	6725.9	N/A	N/A	N/A	N/A	1.16961	0.00133811	-9.54559	down
pmp000727	Feruloylhistamine	Alkaloids	13596	9554.5	10039	11063.2	N/A	N/A	N/A	N/A	1.17036	0.00081351	-10.2636	down
pmn001722	Lycibarbarspermidine I	Alkaloids	25210	18557	7634.6	17133.9	N/A	N/A	N/A	N/A	1.16564	0.000525275	-10.8946	down
Hmmp002767	α-Chaconine	Alkaloids	47826	62785	55938	55516.3	N/A	N/A	N/A	N/A	1.17069	0.000162114	-12.5907	down
mws1363	Solasodine	Alkaloids	18980	23917	150450	64449	N/A	N/A	N/A	N/A	1.15674	0.000139645	-12.8059	down
Lmmp005557	Leptine I	Alkaloids	232480	274990	130300	212590	N/A	N/A	N/A	N/A	1.16976	4.2335e-05	-14.5278	down
Lmmp003887	Solamargine	Alkaloids	1033100	1612600	647930	1.09788e+06	N/A	N/A	N/A	N/A	1.16975	8.19764e-06	-16.8964	down
Lmmp003167	Bis(Caffeoyl)Spermidine	Alkaloids	1980200	2611800	2110100	2.23403e+06	N/A	N/A	N/A	N/A	1.17079	4.02859e-06	-17.9213	down
Hmqp004681	(22R,25R)-16β-H-22a-N-Spirosol-3β-ol-5-ene-3-O-rhamnosyl(1→2)[rhamnosyl(1→4)]glucoside	Alkaloids	3256500	4525000	6498100	4.75987e+06	N/A	N/A	N/A	N/A	1.17031	1.89081e-06	-19.0126	down
Hmmp002627	α-Solasonine	Alkaloids	18436000	22137000	19604000	20059000	N/A	N/A	N/A	N/A	1.17086	4.48676e-07	-21.0878	down
mws1307	α-Solanine	Alkaloids	22436000	18646000	20814000	20632000	N/A	N/A	N/A	N/A	1.17086	4.36216e-07	-21.1285	down
Lmmp004445	Leptinine II	Alkaloids	58346000	60384000	58134000	5.89547e+07	N/A	N/A	N/A	N/A	1.17089	1.5266e-07	-22.6432	down
Lmmp004831	Khasianine	Alkaloids	56774000	65037000	62343000	6.13847e+07	N/A	N/A	N/A	N/A	1.17087	1.46616e-07	-22.7014	down
Hmmp002701	β2-Solanine	Alkaloids	61886000	68087000	64911000	6.49613e+07	N/A	N/A	N/A	N/A	1.17088	1.38544e-07	-22.7832	down
Zmrp003090	Solasodine-3-O-(2''-xyloyl)glucoside	Alkaloids	36048	53392	60162	49867.3	N/A	N/A	N/A	N/A	1.03035	0.0144564	-6.11215	down
Lmmp002023	Caffeoylspermine	Alkaloids	132640	36311	50008	72986.3	2525	5742.7	2872	3713.23	1.11472	0.0508757	-4.29688	down
Lmmp002013	Dihydroferuloylputrescine	Alkaloids	118640	208160	79973	135591	14505	5969.7	3042.5	7839.07	1.1034	0.0578141	-4.11244	down
Lmyp001840	6-Hydroxy-N-methylmyosmine*	Alkaloids	6193.3	5394.4	5210.3	5599.33	13037	11780	14916	13244.3	1.14807	2.36534	1.24205	up
pmf0323	Cotinine; (S)-1-Methyl-5-(3-pyridinyl)-2-pyrrolidinone*	Alkaloids	N/A	N/A	N/A	N/A	11251	16272	13799	13774	1.17039	1530.44	10.5797	up
pmb0492	N',N'',N'''-p-Coumaroyl-cinnamoyl-caffeoyl spermidine	Alkaloids	6044.4	3577.2	5510	5043.87	13482	19221	15975	16226	1.11401	3.21698	1.68571	up
Lmtn001630	2-Glucosyloxy-2-phenylacetic acid amide	Alkaloids	5066.5	5950.4	5979.6	5665.5	27824	19919	27400	25047.7	1.15556	4.42109	2.1444	up
Hmfp002755	Esculeogenin A-27-O-(6''-acetyl)rhamnoside	Alkaloids	N/A	N/A	N/A	N/A	23230	39253	32499	31660.7	1.17007	3517.85	11.7805	up
Zmrp003047	Solasodine-3-O-sophoroside	Alkaloids	9072.9	14214	11565	11617.3	32596	38522	42840	37986	1.13497	3.26978	1.70919	up
YC512113	Cotinine-glucoside	Alkaloids	128220	199420	196230	174623	29611	54879	50194	44894.7	1.10455	0.257094	-1.95963	down
Lmmp001894	Dihydrocaffeoylspermidine	Alkaloids	275000	110240	277520	220920	69930	55415	34882	53409	1.03285	0.241757	-2.04837	down
Hmfp002524	Esculeogenin A-27-O-glucoside-O-glucoside-O-Pentoside-O-rhamnoside	Alkaloids	N/A	N/A	N/A	N/A	56808	59410	62352	59523.3	1.17088	6613.7	12.6912	up
Lmmp002121	Bis(Dihydrocaffeoyl)spermine	Alkaloids	1158400	393690	803360	785150	85161	74962	38190	66104.3	1.11218	0.0841933	-3.57015	down
Hmfp004488	Lycoperoside C	Alkaloids	N/A	N/A	N/A	N/A	73153	65860	71291	70101.3	1.17087	7789.04	12.9272	up
pmn001727	N-(4-O-(Glucosyl)-E-feruloyl)-tyramine	Alkaloids	N/A	N/A	N/A	N/A	79206	59941	100770	79972.3	1.17031	8885.81	13.1173	up
pmp001187	1-(Dihydroxyphenyl)-N2,N3-bis(4-hydroxyphenethyl)-(5-8)-dimethoxy-1,2dihydronaphthalene-2,3-dicarboxamide	Alkaloids	26092	31988	37229	31769.7	77026	115500	49800	80775.3	1.00532	2.54253	1.34626	up
Lmmp001993	Dihydrocaffeoylspermine	Alkaloids	2334700	1039600	1740400	1704900	133790	126980	70376	110382	1.14135	0.064744	-3.94911	down
pmb0323	N-Caffeoylputrescine	Alkaloids	1440700	2544800	924250	1.63658e+06	192340	103680	35634	110551	1.08569	0.0675501	-3.8879	down
Hmmp002720	Solanidine	Alkaloids	24937	43566	32584	33695.7	105450	103290	149110	119283	1.11752	3.54002	1.82376	up
Lmmp002914	Bis(Dihydrocaffeoyl)spermidine	Alkaloids	2445300	1320900	1781700	1849300	321520	174900	62666	186362	1.08295	0.100774	-3.3108	down
pmp001195	Calystegine B1*	Alkaloids	706960	817480	852810	792417	178360	243880	222160	214800	1.15495	0.27107	-1.88327	down
pmn001726	N1-Caffeoyl-N3-dihydrocaffeoyl spermidine	Alkaloids	1499600	688070	888490	1.02539e+06	380320	175380	107370	221023	1.03264	0.215551	-2.2139	down
pmp001252	p-Coumaroyltyramine	Alkaloids	13153	33248	48211	31537.3	179820	306500	194150	226823	1.08555	7.19222	2.84644	up
Lmfp005032	Lycoperoside B	Alkaloids	N/A	N/A	N/A	N/A	216390	286140	227810	243447	1.17071	27049.6	14.7233	up
pmb0496	N-Feruloylagmatine	Alkaloids	N/A	N/A	N/A	N/A	235340	307990	278270	273867	1.17076	30429.6	14.8932	up
pmb0494	Sinapoylputrescine	Alkaloids	640790	524590	711430	625603	297810	254400	275060	275757	1.13663	0.440785	-1.18185	down
Hmfp003026	Dehydrotomatine	Alkaloids	N/A	N/A	N/A	N/A	342600	360020	321350	341323	1.17086	37924.8	15.2109	up
Lmfp004912	β2-Tomatine	Alkaloids	3081.5	5413	6276.3	4923.6	342890	351070	359160	351040	1.16513	71.2974	6.15578	up
Hmfp002066	Esculeogenin B-O-sophoroside	Alkaloids	1287500	1501200	1648500	1.47907e+06	273320	410020	436680	373340	1.13949	0.252416	-1.98613	down
Lmfp005484	Demissine	Alkaloids	N/A	N/A	N/A	N/A	397580	365710	376400	379897	1.17088	42210.7	15.3653	up
pme1691	Acetylcholine	Alkaloids	5986000	4429900	5468200	5294700	462770	364370	401050	409397	1.16635	0.077322	-3.69298	down
Lmmp003628	Tricaffeoylspermine	Alkaloids	29480	5472.1	15710	16887.4	751560	384130	217440	451043	1.10108	26.7089	4.73925	up
Lmmp002080	N-(4-Aminobutyl)benzamide	Alkaloids	125130	76137	114500	105256	444780	511270	484130	480060	1.14689	4.56089	2.18932	up
pmb0501	Agmatine	Alkaloids	106040	69765	86303	87369.3	713590	700850	576420	663620	1.15998	7.59557	2.92516	up
pme2693	N-Acetylputrescine	Alkaloids	101160	65567	82505	83077.3	746540	730060	547120	674573	1.15725	8.11982	3.02145	up
Lmfp004210	Lycoperoside H	Alkaloids	N/A	N/A	N/A	N/A	848710	729380	797230	791773	1.17086	87974.8	16.4248	up
Lmmp003591	Tri(dihydrocaffeoyl)spermine	Alkaloids	43518	12432	41243	32397.7	1387700	725580	314030	809103	1.09686	24.9741	4.64236	up
Lmmp003112	Caffeoyl-dihydrocaffeoyl spermidine	Alkaloids	13609000	5517400	8425400	9.18393e+06	1297500	722280	467660	829147	1.11396	0.0902823	-3.46941	down
Lmfp006712	Soladulcidine	Alkaloids	18094	16825	87522	40813.7	1200600	573110	847450	873720	1.10649	21.4075	4.42005	up
Hmfp002517	Esculeogenin A-27-O-rhamnoside	Alkaloids	N/A	N/A	N/A	N/A	920230	1057500	871670	949800	1.17082	105533	16.6873	up
mws0005	Tryptamine	Alkaloids	95708	76420	205460	125863	1087200	1243500	989430	1106710	1.13042	8.793	3.13635	up
Lmfp005243	Lycoperoside A	Alkaloids	N/A	N/A	N/A	N/A	1195600	1298000	1237000	1.24353e+06	1.17088	138170	17.0761	up
Lmfp004842	Tomatidinol	Alkaloids	8236000	9569500	8319500	8.70833e+06	1654700	1560100	1553200	1.58933e+06	1.1687	0.182507	-2.45397	down
mws1433	N-Feruloyltyramine	Alkaloids	547990	423060	535990	502347	1358800	2665300	1114900	1713000	1.0564	3.41	1.76977	up
mws0491	Phenethylamine	Alkaloids	6155600	7162700	6888300	6.73553e+06	1853900	1898500	1818600	1857000	1.16775	0.275702	-1.85882	down
pmb0498	Sinapoylagmatine	Alkaloids	N/A	N/A	N/A	N/A	1986000	2688400	2578000	2.41747e+06	1.17077	268607	18.0351	up
Lmmp004621	Leptinidine	Alkaloids	14107000	13965000	14797000	1.42897e+07	2846900	2773500	2416800	2.67907e+06	1.16857	0.187483	-2.41517	down
Lmmp004809	β1-Tomatine	Alkaloids	N/A	N/A	N/A	N/A	4117600	4060400	4008100	4.06203e+06	1.17089	451337	18.7838	up
Lmfp004948	δ-Tomatine	Alkaloids	44350	49981	57129	50486.7	4137200	4230700	4683600	4350500	1.17017	86.1713	6.42913	up
Lmfp004911	γ-Tomatine	Alkaloids	526560	625150	523640	558450	4464500	4456400	4738400	4553100	1.1689	8.1531	3.02735	up
Lmfp004629	Dehydrocommersonine	Alkaloids	N/A	N/A	N/A	N/A	4570300	4389900	4862000	4607400	1.17089	511933	18.9656	up
Hmfp003075	Tomatidine-3-O-glucoside	Alkaloids	204000	200830	204110	202980	5143900	5300800	5351700	5.26547e+06	1.17086	25.9408	4.69715	up
Hmfp002852	Tomatidine-3-O-(6''-acetyl)glucosyl-(1→2)-[arabinosyl-(1→3)]glucosyl-(1→4)arabinoside	Alkaloids	28371	57985	16856	34404	5633000	5809500	4513300	5318600	1.15905	154.592	7.27233	up
pme2024	Serotonin	Alkaloids	88298	60697	105780	84925	5882100	7634900	4666000	6061000	1.16485	71.3689	6.15722	up
Hmfp003085	Tomatidine	Alkaloids	681760	696120	686580	688153	8325200	9180700	8311800	8605900	1.17045	12.5058	3.64452	up
mws0017	Spermidine	Alkaloids	31524000	30017000	28673000	3.00713e+07	11224000	12191000	11386000	1.16003e+07	1.16743	0.385761	-1.37422	down
pmb1283	L-Glutaminyl-L-valyl-L-valyl-L-cysteine	Amino acids and derivatives	38322	69001	59944	55755.7	N/A	N/A	N/A	N/A	1.16989	0.000161419	-12.5969	down
pme2602	O-Phospho-L-serine	Amino acids and derivatives	N/A	N/A	N/A	N/A	12299	13290	9068.5	11552.5	1.1702	1283.61	10.326	up
Lmrj002793	Cyclo(Phe-Glu)	Amino acids and derivatives	N/A	N/A	N/A	N/A	23449	19656	25785	22963.3	1.17069	2551.48	11.3171	up
Zmyn000155	N-α-Acetyl-L-ornithine	Amino acids and derivatives	9108.4	4648.5	1988.1	5248.33	19978	18820	34661	24486.3	1.01576	4.66554	2.22205	up
pme0057	L-Homocysteine	Amino acids and derivatives	87879	63623	71001	74167.7	30993	35622	21689	29434.7	1.09703	0.396867	-1.33327	down
mws5037	L-Alanyl-L-leucine	Amino acids and derivatives	72472	64283	63780	66845	25696	28327	41024	31682.3	1.09123	0.473967	-1.07714	down
Lmrj002087	L-Isoleucyl-L-Aspartate	Amino acids and derivatives	80464	95764	93840	90022.7	32812	25808	39575	32731.7	1.13145	0.363594	-1.4596	down
pme1228	5-Hydroxy-L-tryptophan	Amino acids and derivatives	16400	17541	14077	16006	41881	47640	49133	46218	1.15732	2.88754	1.52984	up
Lmhp001430	Cyclo(Pro-Glu)	Amino acids and derivatives	173620	117990	121470	137693	56568	57656	48183	54135.7	1.12301	0.393161	-1.34681	down
mws0582	S-(Methyl)glutathione	Amino acids and derivatives	N/A	N/A	N/A	N/A	53134	63951	88812	68632.3	1.17029	7625.81	12.8967	up
Lmhp001461	L-Prolyl-L-Leucine	Amino acids and derivatives	35641	37899	33081	35540.3	83337	72291	68513	74713.7	1.14998	2.10222	1.07191	up
NK10251888	NG,NG-Dimethyl-L-arginine	Amino acids and derivatives	324240	210830	197550	244207	85442	105180	70008	86876.7	1.0948	0.355751	-1.49106	down
Rfmb318	D-Proline betaine	Amino acids and derivatives	26515	27042	24892	26149.7	107460	123580	76374	102471	1.14414	3.91865	1.97036	up
pme3382	N-Acetyl-L-threonine	Amino acids and derivatives	46550	59469	43379	49799.3	148130	168790	76832	131251	1.01784	2.63559	1.39813	up
pme0120	5-Aminovaleric acid	Amino acids and derivatives	41634	45481	56804	47973	147810	167140	128120	147690	1.14514	3.07861	1.62228	up
mws5042	L-Glycyl-L-phenylalanine	Amino acids and derivatives	474890	473970	469680	472847	157280	128180	166130	150530	1.15981	0.318348	-1.65132	down
pme0122	N6-Acetyl-L-lysine	Amino acids and derivatives	427770	287170	300410	338450	149610	189870	118940	152807	1.06319	0.45149	-1.14724	down
pme0195	L-Cysteine	Amino acids and derivatives	22469	30044	43613	32042	142790	206810	177370	175657	1.13498	5.48208	2.45472	up
Rfmb320	1-Methylpiperidine-2-carboxylic acid	Amino acids and derivatives	63809	48083	61816	57902.7	167160	284760	151960	201293	1.10331	3.47641	1.7976	up
Lmrj001698	L-Seryl-L-Isoleucine	Amino acids and derivatives	69171	74603	93521	79098.3	388200	220540	251740	286827	1.11997	3.6262	1.85846	up
pme0021	L-Phenylalanine	Amino acids and derivatives	901260	683740	664320	749773	368090	371890	354630	364870	1.1289	0.48664	-1.03907	down
pme2122	Histamine	Amino acids and derivatives	7062600	3754600	3380200	4.73247e+06	435810	435890	268740	380147	1.14265	0.0803274	-3.63796	down
pme0008	L-Citrulline	Amino acids and derivatives	107800	61180	84493	84491	452520	431730	496830	460360	1.14892	5.44863	2.44589	up
mws4176	L-Alanyl-L-Phenylalanine	Amino acids and derivatives	64353	55939	55123	58471.7	580190	502990	553070	545417	1.1689	9.32788	3.22155	up
pme0170	N-Acetyl-L-Arginine	Amino acids and derivatives	54740	83535	63717	67330.7	879160	1200200	815550	964970	1.16123	14.3318	3.84115	up
pmb0464	L-Aspartic acid-O-diglucoside	Amino acids and derivatives	429630	553970	559620	514407	1073200	1068100	1020400	1053900	1.13798	2.04877	1.03476	up
mws0219	L-Aspartic Acid	Amino acids and derivatives	724080	491150	550200	588477	1269400	1166900	1185200	1.20717e+06	1.11398	2.05134	1.03657	up
mws0230	L-Threonine	Amino acids and derivatives	492060	379340	347790	406397	1179000	1272200	1800600	1.41727e+06	1.131	3.4874	1.80215	up
pmb2591	N-Acetyl-L-Tryptophan	Amino acids and derivatives	38525	44574	40005	41034.7	1537800	6067700	1634600	3.08003e+06	1.14348	75.0593	6.22996	up
pme1002	L-Tyramine	Amino acids and derivatives	5392700	4610100	6839600	5.61413e+06	28723000	30971000	25378000	2.83573e+07	1.15661	5.05106	2.33659	up
Hmln001836	Kaempferol-3-O-(6''-Acetyl)glucosyl-(1→3)-Galactoside	Flavonoids	5821.3	7125.9	5288.9	6078.7	N/A	N/A	N/A	N/A	1.17049	0.00148058	-9.39962	down
Hmmn002781	Eriodictyol-7-O-rutinoside-5-O-(6''-O-glucosyl)glucuronide	Flavonoids	4843.8	5187.4	8952.8	6328	N/A	N/A	N/A	N/A	1.16872	0.00142225	-9.45761	down
pme1540	Isorhamnetin-3-O-neohesperidoside	Flavonoids	6795.5	5081.5	9923.8	7266.93	N/A	N/A	N/A	N/A	1.16884	0.00123849	-9.65721	down
Lmmp002483	Gossypetin-3-O-glucuronide-8-O-glucoside	Flavonoids	8400.4	11151	4372	7974.47	N/A	N/A	N/A	N/A	1.16702	0.0011286	-9.79125	down
mws0066	Isorhamnetin	Flavonoids	10374	6016.3	9016.7	8469	N/A	N/A	N/A	N/A	1.16955	0.0010627	-9.87805	down
Hmcp001589	Isorhamnetin-3-O-rutinoside-4'-O-glucoside	Flavonoids	11432	8956.6	6753.8	9047.47	N/A	N/A	N/A	N/A	1.16982	0.000994754	-9.97337	down
Hmcp001598	Isorhamnetin-3-O-(2''-O-xylosyl)glucoside	Flavonoids	13874	8001.4	16493	12789.5	N/A	N/A	N/A	N/A	1.16871	0.000703704	-10.4727	down
pmp000194	6''-O-Malonylgenistin	Flavonoids	10561	28665	10521	16582.3	N/A	N/A	N/A	N/A	1.1662	0.000542746	-10.8474	down
pmb3000	Chrysoeriol-7-O-(6''-acetyl)glucoside	Flavonoids	18799	16571	16740	17370	N/A	N/A	N/A	N/A	1.17084	0.000518135	-10.9144	down
pmf0203	Peonidin-3-O-glucoside	Flavonoids	17225	23768	21662	20885	N/A	N/A	N/A	N/A	1.17052	0.000430931	-11.1803	down
mws0355	Catechin gallate	Flavonoids	37338	24385	19022	26915	N/A	N/A	N/A	N/A	1.16953	0.000334386	-11.5462	down
Hmcp001629	Kaempferol-3-O-(6''-Malonyl)glucoside-7-O-Glucoside	Flavonoids	30752	23673	31208	28544.3	N/A	N/A	N/A	N/A	1.17059	0.000315299	-11.631	down
mws1397	Epicatechin gallate	Flavonoids	38403	27617	20324	28781.3	N/A	N/A	N/A	N/A	1.16974	0.000312703	-11.6429	down
mws0064	Eriodictyol (5,7,3',4'-Tetrahydroxyflavanone)	Flavonoids	9625.1	3517.3	80323	31155.1	N/A	N/A	N/A	N/A	1.13533	0.000288877	-11.7573	down
Zmmp003244	Delphinidin-3-O-(2'''-O-p-coumaroyl)rutinoside-5-O-glucoside	Flavonoids	27558	34779	56812	39716.3	N/A	N/A	N/A	N/A	1.16929	0.000226607	-12.1075	down
Zmcp002986	Cyanidin-3-O-sophoroside-5-O-glucoside	Flavonoids	44173	38000	37177	39783.3	N/A	N/A	N/A	N/A	1.17081	0.000226225	-12.11	down
Lmdp002969	Myricetin-3-O-galactoside	Flavonoids	41110	50212	34318	41880	N/A	N/A	N/A	N/A	1.17052	0.0002149	-12.184	down
mws0913	Kaempferol-3-O-galactoside (Trifolin)*	Flavonoids	56509	42550	50794	49951	N/A	N/A	N/A	N/A	1.17068	0.000180177	-12.4383	down
Lmhp002374	Quercetin-3-O-glucosyl(1→4)rhamnoside-7-O-rutinoside	Flavonoids	32834	33268	87381	51161	N/A	N/A	N/A	N/A	1.16741	0.000175915	-12.4728	down
Lmsp003252	Isorhamnetin-3-O-sophoroside	Flavonoids	84692	62791	53169	66884	N/A	N/A	N/A	N/A	1.17039	0.000134561	-12.8594	down
Lmmp002755	Quercetin-7-O-rutinoside-4'-O-glucoside	Flavonoids	54189	118510	64026	78908.3	N/A	N/A	N/A	N/A	1.16927	0.000114056	-13.098	down
Lmmn003398	Kaempferol-3-O-(6''-acetyl)glucoside	Flavonoids	135420	53529	60690	83213	N/A	N/A	N/A	N/A	1.16854	0.000108156	-13.1746	down
pmp001312	6-Hydroxykaempferol-3,7,6-O-triglycoside	Flavonoids	70319	97905	96537	88253.7	N/A	N/A	N/A	N/A	1.17054	0.000101979	-13.2594	down
Cwjp002289	Luteolin-7-O-(2''''-O-rhamnosyl)sophorotrioside	Flavonoids	72139	76288	126130	91519	N/A	N/A	N/A	N/A	1.16996	9.83402e-05	-13.3119	down
Lmqp002170	Kaempferol-3-O-sophorotrioside	Flavonoids	165640	111190	113940	130257	N/A	N/A	N/A	N/A	1.17049	6.90944e-05	-13.8211	down
pme1398	Delphinidin-3-O-glucoside (Mirtillin)	Flavonoids	172440	189770	183820	182010	N/A	N/A	N/A	N/A	1.17087	4.94478e-05	-14.3037	down
pmb0645	Hesperetin-6-C-glucoside-7-O-glucoside	Flavonoids	183990	214490	178710	192397	N/A	N/A	N/A	N/A	1.17082	4.67784e-05	-14.3838	down
mws1454	Persicoside	Flavonoids	313860	178480	221530	237957	N/A	N/A	N/A	N/A	1.1703	3.7822e-05	-14.6904	down
Hmcp001658	Isorhamnetin-3-O-(6''-malonylglucoside)-7-O-glucoside	Flavonoids	290790	179920	251130	240613	N/A	N/A	N/A	N/A	1.17044	3.74044e-05	-14.7064	down
pme3391	Petunidin-3-O-glucoside	Flavonoids	295800	253720	261730	270417	N/A	N/A	N/A	N/A	1.17085	3.3282e-05	-14.8749	down
Lmdp004892	Kaempferol-3-O-(6''-malonyl)galactoside*	Flavonoids	414850	211710	272980	299847	N/A	N/A	N/A	N/A	1.17008	3.00153e-05	-15.0239	down
Lmdp003808	Azaleatin (5-O-Methylquercetin)	Flavonoids	424640	280750	236050	313813	N/A	N/A	N/A	N/A	1.17028	2.86795e-05	-15.0896	down
Lmmp003817	Kaempferol-3-O-(6''-malonyl)glucoside*	Flavonoids	472790	231440	300550	334927	N/A	N/A	N/A	N/A	1.16999	2.68716e-05	-15.1836	down
pmn001642	Kaempferol-3-O-(2''-O-acetyl)glucuronide	Flavonoids	405800	435290	407230	416107	N/A	N/A	N/A	N/A	1.17088	2.16291e-05	-15.4967	down
pmp000596	Quercetin-3-O-(2''-O-galactosyl)glucoside	Flavonoids	664760	852210	671040	729337	N/A	N/A	N/A	N/A	1.17078	1.234e-05	-16.3063	down
mws0089	Kaempferol-7-O-glucoside*	Flavonoids	1417300	712460	1094800	1.07485e+06	N/A	N/A	N/A	N/A	1.1702	8.37324e-06	-16.8658	down
pmp001309	6-Hydroxykaempferol-7-O-glucoside	Flavonoids	1015000	1704700	1003500	1.24107e+06	N/A	N/A	N/A	N/A	1.17039	7.25183e-06	-17.0732	down
Li512111	Isorhamnetin-3-O-(6''-acetylglucoside)	Flavonoids	2538200	1476900	1674400	1896500	N/A	N/A	N/A	N/A	1.17049	4.74558e-06	-17.685	down
mws2209	Kaempferol-3-O-glucoside (Astragalin)*	Flavonoids	3771700	2011600	2561400	2.78157e+06	N/A	N/A	N/A	N/A	1.17042	3.23559e-06	-18.2375	down
Zmhp005139	Tamarixetin-3-O-(6''-malonyl)glucoside	Flavonoids	4290500	2727500	3031300	3.34977e+06	N/A	N/A	N/A	N/A	1.17064	2.68675e-06	-18.5057	down
HJAP064	Isorhamnetin-3-O-(6''-malonylglucoside)	Flavonoids	4591300	2857200	3182100	3.54353e+06	N/A	N/A	N/A	N/A	1.17062	2.53984e-06	-18.5868	down
Hmgp001888	Patuletin-3-O-rutinoside	Flavonoids	6813100	4256100	4006500	5.02523e+06	N/A	N/A	N/A	N/A	1.17054	1.79096e-06	-19.0908	down
pmp001310	6-Hydroxykaempferol-3,6-O-Diglucoside	Flavonoids	3993800	6549600	5848100	5.46383e+06	N/A	N/A	N/A	N/A	1.17058	1.6472e-06	-19.2116	down
Lmhp002800	2'-Hydoxy,5-methoxyGenistein-4',7-O-diglucoside	Flavonoids	7511700	4421200	4512900	5.48193e+06	N/A	N/A	N/A	N/A	1.17052	1.64176e-06	-19.2163	down
pmp000804	Isobavachalcone D	Flavonoids	17277	24025	29979	23760.3	4356.1	4215.5	3472.1	4014.57	1.14824	0.168961	-2.56524	down
Hmln002199	Quercetin-3-O-(6''-acetyl)galactoside	Flavonoids	57756	53522	36204	49160.7	3671.3	5436.6	6117.9	5075.27	1.15115	0.103238	-3.27595	down
mws0049	Gallocatechin	Flavonoids	N/A	N/A	N/A	N/A	15018	5125.7	1719.3	7287.67	1.14838	809.741	9.66132	up
Hmgp002080	Patuletin-7-O-rutinoside	Flavonoids	7334700	5437700	5265800	6.01273e+06	11552	5822.5	5775	7716.5	1.16767	0.00128336	-9.60586	down
Hmln002189	Quercetin-3-O-(6''-malonyl)galactoside*	Flavonoids	142790	93479	132720	122996	3347.5	11592	10924	8621.17	1.11945	0.0700929	-3.83459	down
pmp000589	Quercetin-7-O-(6''-malonyl)glucoside*	Flavonoids	126560	110590	73442	103531	8993.7	7196.7	11540	9243.47	1.15299	0.0892824	-3.48548	down
mws0057	Eriodictyol-7-O-glucoside	Flavonoids	34740	26577	35979	32432	10023	12535	8197.1	10251.7	1.13108	0.316098	-1.66155	down
Zmhp003651	Delphinidin-3-O-(2'''-O-p-coumaroyl)rutinoside-7-O-glucoside	Flavonoids	82986	173930	134710	130542	4978.6	16776	10107	10620.5	1.11488	0.0813572	-3.61959	down
Lmyn001269	Kaempferol-3-O-sophoroside	Flavonoids	N/A	N/A	N/A	N/A	17616	12225	6508.3	12116.4	1.16686	1346.27	10.3948	up
Lmdp003509	Quercetin-3-O-xyloside (Reynoutrin)*	Flavonoids	4266.2	4664.5	5294.2	4741.63	10134	17037	15482	14217.7	1.11609	2.99847	1.58423	up
pmb2979	Hesperetin-7-O-(6''-malonyl)glucoside	Flavonoids	152940	162920	110560	142140	19588	16977	8320.8	14961.9	1.1358	0.105262	-3.24794	down
HJN055	Dihydrocharcone-4'-O-glucoside	Flavonoids	N/A	N/A	N/A	N/A	17078	13852	19227	16719	1.17056	1857.67	10.8593	up
pme1587	Daidzein-7-O-glucoside(Daidzin)	Flavonoids	N/A	N/A	N/A	N/A	18229	20191	13402	17274	1.1702	1919.33	10.9064	up
Lmwp004293	Quercetin-3-O-(2'''-p-coumaroyl)sophoroside-7-O-glucoside	Flavonoids	N/A	N/A	N/A	N/A	14249	15698	25144	18363.7	1.16973	2040.41	10.9946	up
pmf0027	Cyanidin-3-O-galactoside*	Flavonoids	305710	329500	208070	281093	16171	24169	15204	18514.7	1.15833	0.0658666	-3.92431	down
Zmmp003556	Petunidin-3-O-(6''-O-feruloyl)rutinoside-5-O-glucoside	Flavonoids	N/A	N/A	N/A	N/A	20288	29412	6930.2	18876.7	1.16288	2097.41	11.0344	up
Lmtp004044	Quercetin-3-O-apiosyl(1→2)galactoside	Flavonoids	N/A	N/A	N/A	N/A	14441	14772	30050	19754.3	1.1687	2194.93	11.1	up
pmp001105	Kaempferol-3-O-neohesperidoside-7-O-glucoside	Flavonoids	2146.8	5580.9	6413.1	4713.6	21245	21880	25082	22735.7	1.08185	4.82342	2.27006	up
HJN090	Butin-7-O-glucoside	Flavonoids	N/A	N/A	N/A	N/A	19477	25081	24771	23109.7	1.17065	2567.74	11.3263	up
Lmyp004444	Tricin-4'-methylether-3'-O-glucoside	Flavonoids	8376900	6808600	8140900	7.77547e+06	23809	21800	30286	25298.3	1.16983	0.00325361	-8.26374	down
HJN087	Naringenin-4'-O-glucoside	Flavonoids	N/A	N/A	N/A	N/A	26945	25597	24214	25585.3	1.17084	2842.81	11.4731	up
mws1002	Syringetin	Flavonoids	N/A	N/A	N/A	N/A	19193	35717	23824	26244.7	1.16964	2916.07	11.5098	up
Lnrp102163	Quercetin-3-O-rutinoside-7-O-rhamnoside	Flavonoids	N/A	N/A	N/A	N/A	30037	28827	27110	28658	1.17085	3184.22	11.6367	up
pmb0550	Cyanidin-3-O-glucoside (Kuromanin)*	Flavonoids	284000	471370	248050	334473	29860	41399	24296	31851.7	1.1454	0.0952293	-3.39245	down
Hmjp002999	Isorhamnetin-3-O-rutinoside (Narcissin)	Flavonoids	489260	388330	482120	453237	30438	30739	38493	33223.3	1.16685	0.0733024	-3.77	down
Lmhp003217	2'-Hydoxy,5-methoxyGenistein-O-rhamnosyl-glucoside	Flavonoids	555480	459210	517280	510657	30221	42603	33798	35540.7	1.16661	0.069598	-3.84481	down
Hmmp002240	Isorhamnetin-3-O-rutinoside-7-O-(2''-O-glucosyl)glucuronate	Flavonoids	N/A	N/A	N/A	N/A	29857	54844	22007	35569.3	1.16828	3952.15	11.9484	up
Lmmp002463	Sexangularetin-3-O-glucoside-7-O-rhamnoside	Flavonoids	845540	450140	554340	616673	31698	42222	32953	35624.3	1.15878	0.0577686	-4.11357	down
pmb3023	Eriodictyol-8-C-glucoside	Flavonoids	5556	6917.6	6572.6	6348.73	31089	48163	28935	36062.3	1.14771	5.68024	2.50595	up
Hmgp002148	Nepetin-7-O-alloside	Flavonoids	8415700	5380000	6629200	6808300	41602	38416	33170	37729.3	1.16913	0.00554167	-7.49546	down
pmp000593	Luteolin-7-O-rutinoside	Flavonoids	N/A	N/A	N/A	N/A	41636	32564	39818	38006	1.17072	4222.89	12.044	up
Lmpp003815	Petunidin-3-O-(6''-O-p-Coumaroyl)glucoside	Flavonoids	666510	394520	494130	518387	33762	38310	44917	38996.3	1.16039	0.0752263	-3.73262	down
Zmhp004122	Malvidin-3-O-(2'''-O-p-coumaroyl)rutinoside-5-O-glucoside	Flavonoids	N/A	N/A	N/A	N/A	37263	54118	27642	39674.3	1.16954	4408.26	12.106	up
Cwjp002695	Luteolin-7-O-(2'''-O-rhamnosyl)sophoroside-5-O-glucoside	Flavonoids	N/A	N/A	N/A	N/A	49734	30078	44570	41460.7	1.17015	4606.74	12.1695	up
Hmcp002207	Isorhamnetin-7-O-glucoside (Brassicin)	Flavonoids	9606000	5932500	9229600	8.25603e+06	45853	40398	38572	41607.7	1.16867	0.00503967	-7.63246	down
Zmmp002345	Malvidin-3-O-rutinoside-7-O-glucoside	Flavonoids	N/A	N/A	N/A	N/A	37306	49517	53947	46923.3	1.17053	5213.7	12.3481	up
pmb0618	Hesperetin-8-C-glucoside-3'-O-glucoside	Flavonoids	11200	17413	13306	13973	45052	45244	54570	48288.7	1.14172	3.45586	1.78904	up
HJAP005	Laricitrin-3-O-glucoside	Flavonoids	N/A	N/A	N/A	N/A	45838	53958	45453	48416.3	1.17078	5379.59	12.3933	up
Hmmp002324	Tricin-4'-O-rutinoside-7-O-rutinoside	Flavonoids	N/A	N/A	N/A	N/A	57474	70198	18945	48872.3	1.1653	5430.26	12.4068	up
Hmmp002121	Isorhamnetin-3-O-gallate	Flavonoids	232670	240840	191940	221817	38644	58986	50514	49381.3	1.15081	0.222622	-2.16733	down
Lmjp003231	Patuletin-3-O-glucoside	Flavonoids	N/A	N/A	N/A	N/A	43069	46880	58644	49531	1.17066	5503.44	12.4261	up
HJAP154	Galloylisorhamnetin	Flavonoids	241690	196080	303090	246953	35238	57330	63027	51865	1.12743	0.210019	-2.25141	down
Lmtp003677	Quercetin-3-O-sophoroside (Baimaside)	Flavonoids	3530900	6303200	5213700	5.01593e+06	64047	36809	59850	53568.7	1.16406	0.0106797	-6.54898	down
pmb3041	Tricin-7-O-saccharic acid	Flavonoids	282300	232400	139590	218097	56122	57191	60166	57826.3	1.11297	0.265141	-1.91517	down
Hmcp001578	Isorhamnetin-3,7-O-diglucoside	Flavonoids	380710	223210	323210	309043	54438	63232	56020	57896.7	1.14844	0.187342	-2.41626	down
Lmsp004090	Isorhamnetin-3-O-(6''-O-p-coumarol)sophoroside-7-O-rhamnoside	Flavonoids	N/A	N/A	N/A	N/A	76391	61378	43534	60434.3	1.17001	6714.93	12.7132	up
Lmnp002448	5,7,3',4'-Tetrahydroxy-6-methoxyflavone-8-C-[glucosyl-(1-2)]-glucoside	Flavonoids	369150	245580	290360	301697	60248	64564	62381	62397.7	1.15741	0.206823	-2.27353	down
Lmcp004436	Cyanidin-3-O-(6''-O-caffeoyl)glucoside	Flavonoids	4505900	5318000	3475000	4.43297e+06	70058	63836	70229	68041	1.16874	0.0153489	-6.02572	down
Zmxp003107	Luteolin-7,3'-di-O-glucoside	Flavonoids	5234800	3720200	4106300	4.35377e+06	48454	96342	62693	69163	1.16425	0.0158858	-5.97612	down
Hmpp002612	Luteolin-7-O-gentiobioside	Flavonoids	4004400	4253700	5694300	4650800	97599	51303	65064	71322	1.16463	0.0153354	-6.02699	down
pmp001314	6-Hydroxykaempferol-3-O-rutin-6-O-glucoside	Flavonoids	N/A	N/A	N/A	N/A	78263	75712	92581	82185.3	1.17081	9131.7	13.1567	up
Lmmp002334	Quercetin-3-O-rutinoside-7-O-glucoside	Flavonoids	1427.1	1786.5	940.22	1384.61	79454	86661	129590	98568.3	1.16355	71.1887	6.15358	up
pmb3012	Chrysoeriol-7-O-glucoside	Flavonoids	58112	34181	37601	43298	89485	98704	120720	102970	1.08002	2.37816	1.24985	up
Cmsp004086	Dihydrokaempferide	Flavonoids	7197.8	2670.9	12457	7441.9	140580	77228	91250	103019	1.10567	13.8431	3.7911	up
HJAP148	Kaempferol-3-O-sambubioside	Flavonoids	12572	11556	9547.8	11225.3	152380	95520	86741	111547	1.15421	9.93714	3.31283	up
Lmnp002616	Cirsiliol-8-C-(2''-glucosyl)glucoside	Flavonoids	20613	20412	27320	22781.7	90972	115980	155980	120977	1.14378	5.31029	2.40879	up
Lmsn002815	Kaempferol-3-O-rutinoside(Nicotiflorin)*	Flavonoids	44550	44317	59063	49310	162380	110160	135490	136010	1.12477	2.75826	1.46376	up
Lmlp005572	Galangin-7-O-glucoside	Flavonoids	N/A	N/A	N/A	N/A	189190	138670	122700	150187	1.17044	16687.4	14.0265	up
Lmpp003789	Cyanidin-3-O-(6''-O-p-Coumaroyl)glucoside	Flavonoids	N/A	N/A	N/A	N/A	213060	176330	96828	162073	1.16941	18008.1	14.1364	up
pmp001311	6-Hydroxykaempferol-7,6-O-Diglucoside	Flavonoids	44704	37680	45624	42669.3	173460	179630	146370	166487	1.16116	3.90179	1.96414	up
Lmtn002796	Aromadendrin-7-O-glucoside	Flavonoids	43937	30634	27553	34041.3	187260	151100	245450	194603	1.14162	5.71668	2.51518	up
Lmtn002997	Mearnsetin-3-O-glucoside	Flavonoids	516120	470010	532720	506283	163810	177380	309450	216880	1.06354	0.428377	-1.22305	down
Lmgp004731	Genistein-7-O-galactoside	Flavonoids	14560	13608	14958	14375.3	250440	213260	227080	230260	1.17	16.0177	4.0016	up
pme2459	Luteolin-7-O-glucoside (Cynaroside)	Flavonoids	1443200	1069400	1106100	1.20623e+06	215140	319310	222760	252403	1.14824	0.209249	-2.25671	down
Lmzp002365	Hesperetin-7-O-glucoside	Flavonoids	24889	59061	46507	43485.7	352680	283350	318450	318160	1.13367	7.31643	2.87114	up
Lmmp002529	Gossypetin-3-O-rutinoside-8-O-rhamnoside	Flavonoids	4813.7	11846	8362.5	8340.73	384090	248550	399050	343897	1.15619	41.231	5.36566	up
HJAP061	Quercetin-3-O-(2''-O-arabinosyl)rutinoside	Flavonoids	N/A	N/A	N/A	N/A	458970	257160	369140	361757	1.17031	40195.2	15.2947	up
Hmpn005101	Sieboldin	Flavonoids	N/A	N/A	N/A	N/A	417120	367070	360770	381653	1.17084	42405.9	15.372	up
Lmsp004670	Kaempferol-3-O-glucoside-7-O-rhamnoside*	Flavonoids	131150	125390	121450	125997	632720	485720	722820	613753	1.1579	4.87119	2.28427	up
Lmjp002867	Kaempferol-3-O-neohesperidoside*	Flavonoids	146880	121540	113420	127280	663260	634350	707310	668307	1.16499	5.25068	2.3925	up
pmb3042	Tricin-5-O-Glucoside	Flavonoids	N/A	N/A	N/A	N/A	977600	996790	894920	956437	1.17086	106271	16.6974	up
pmb0665	Orientin-7-O-glucoside	Flavonoids	44992	28348	38822	37387.3	893640	1250300	1195800	1.11325e+06	1.16497	29.776	4.89608	up
pmb3002	Chrysoeriol-7-O-rutinoside	Flavonoids	54476	31507	29167	38383.3	1148100	1385500	1267300	1.26697e+06	1.16303	33.0083	5.04475	up
Lmdp003286	Isohyperoside	Flavonoids	239310	184950	99339	174533	4600300	6665400	4382900	5216200	1.154	29.8866	4.90143	up
mws0059	Quercetin-3-O-rutinoside (Rutin)*	Flavonoids	1298600	747210	709270	918360	14674000	17647000	14481000	1.56007e+07	1.15903	16.9875	4.0864	up
Lmsp004166	Quercetin-3-O-glucoside-7-O-rhamnoside*	Flavonoids	1072300	771210	1026800	956770	17925000	22359000	22845000	21043000	1.16689	21.9938	4.45902	up
Lmpp003662	Delphinidin-3-O-(6''-O-p-coumaroyl)glucoside	Flavonoids	1769300	952940	933990	1.21874e+06	23278000	27393000	23240000	24637000	1.15905	20.2151	4.33736	up
Lmmp003091	Quercetin-3-O-(4''-O-glucosyl)rhamnoside*	Flavonoids	1518500	990390	976260	1.16172e+06	23659000	28478000	25527000	25888000	1.16508	22.2843	4.47795	up
pmn001663	Syringaresinol	Lignans and Coumarins	6430.1	3652.8	7834	5972.3	N/A	N/A	N/A	N/A	1.1679	0.00150696	-9.37415	down
HJN083	Lariciresinol-4'-O-glucoside	Lignans and Coumarins	49624	26496	19972	32030.7	N/A	N/A	N/A	N/A	1.16841	0.000280981	-11.7972	down
pmb0382	O-Feruloyl 4-hydroxycoumarin	Lignans and Coumarins	173400	200820	189530	187917	N/A	N/A	N/A	N/A	1.17084	4.78936e-05	-14.3498	down
Hmqn002118	7-Hydroxycoumarin	Lignans and Coumarins	266290	242630	338160	282360	N/A	N/A	N/A	N/A	1.17065	3.18742e-05	-14.9373	down
mws1074	Daphnetin	Lignans and Coumarins	N/A	N/A	N/A	N/A	5007.2	2915.2	3788.3	3903.57	1.16934	433.73	8.76065	up
Hmln003169	Trachelogenin	Lignans and Coumarins	19956	23361	30539	24618.7	10391	8654.6	5184.1	8076.57	1.07784	0.328067	-1.60794	down
Rfmb25702	Pinoresinol-4-O-(6''-acetyl)glucoside	Lignans and Coumarins	49490	43245	42642	45125.7	10249	9303.2	5756.5	8436.23	1.14484	0.18695	-2.41928	down
Hmjp002337	Isoscopoletin (6-Hydroxy-7-Methoxycoumarin)*	Lignans and Coumarins	55146	46504	49677	50442.3	14326	19939	10089	14784.7	1.1154	0.2931	-1.77053	down
pmn001371	Eucommin A	Lignans and Coumarins	190370	190260	163270	181300	21797	21697	12922	18805.3	1.15694	0.103725	-3.26917	down
mws1075	7-Methoxycoumarin	Lignans and Coumarins	N/A	N/A	N/A	N/A	16184	19589	23390	19721	1.17049	2191.22	11.0975	up
Hmqn000843	Tachioside	Lignans and Coumarins	113380	136550	147800	132577	32804	31402	31467	31891	1.16341	0.240548	-2.05561	down
Lmqn001932	Syringaresinol-4'-O-glucoside	Lignans and Coumarins	101150	173340	144210	139567	31839	33600	49561	38333.3	1.11226	0.27466	-1.86428	down
Lmbn001162	Esculetin-7-O-glucoside*	Lignans and Coumarins	133620	251160	108290	164357	58703	51254	69428	59795	1.02072	0.363812	-1.45873	down
mws1015	Esculin (6,7-DihydroxyCoumarin-6-glucoside)*	Lignans and Coumarins	118660	250770	169360	179597	55518	67257	64706	62493.7	1.07067	0.347967	-1.52298	down
mws1014	Fraxetin (7,8-Dihydroxy-6-methoxycoumarin)	Lignans and Coumarins	N/A	N/A	N/A	N/A	74366	102230	97993	91529.7	1.17063	10170	13.312	up
Hmln002355	5'-Methoxymatairesinoside	Lignans and Coumarins	36411	19705	15627	23914.3	119200	127330	129190	125240	1.12282	5.23703	2.38875	up
pmn001378	Pinoresinol-4-O-glucoside	Lignans and Coumarins	450340	376630	377680	401550	184330	163210	133950	160497	1.13929	0.399693	-1.32304	down
Lmdn001925	Olivil-4'-O-glucoside	Lignans and Coumarins	19223	19864	27090	22059	156170	177580	193010	175587	1.16273	7.95987	2.99274	up
pmn001370	Pinoresinol-4,4'-O-di-O-glucoside	Lignans and Coumarins	969070	1009300	954300	977557	229140	310380	317750	285757	1.15383	0.292317	-1.77439	down
Lmgp003270	Scopoletin-7-O-glucuronide	Lignans and Coumarins	32325000	25158000	27738000	28407000	3027700	3905800	4636600	3856700	1.15892	0.135766	-2.88081	down
Lmhp009384	1-Linoleoylglycerol-2,3-di-O-glucoside	Lipids	4727.9	3212.7	1621.5	3187.37	714.8	718.73	657.71	697.08	1.07261	0.218701	-2.19297	down
Lmbn005662	9(10)-EpOME;(9R,10S)-(12Z)-9,10-Epoxyoctadecenoic acid	Lipids	6633.5	3823.1	6677.5	5711.37	2211.1	1844.4	1769.3	1941.6	1.09646	0.339954	-1.55659	down
Lmhp010573	1-Linoleoylglycerol-3-O-glucoside	Lipids	25208	16986	13074	18422.7	3577.5	1467.2	3170.7	2738.47	1.10559	0.148647	-2.75004	down
Lmhp009190	2-Linoleoylglycerol-1,3-di-O-glucoside	Lipids	56756	33286	18439	36160.3	3720.5	4370.7	3113	3734.73	1.11852	0.103283	-3.27533	down
pmp001271	1-Linoleoyl-sn-glycerol-diglucoside	Lipids	56728	29892	17355	34658.3	4251.5	4492	2491.6	3745.03	1.10086	0.108056	-3.21015	down
Lmhp008233	LysoPE 18:4	Lipids	14638	7104.5	13475	11739.2	4812.5	4748.6	3519.2	4360.1	1.03685	0.371415	-1.4289	down
pmb1574	9,12-Octadecadien-6-Ynoic Acid	Lipids	10796	9547.1	12052	10798.4	6376.6	4868.3	3647.1	4964	1.07306	0.459699	-1.12124	down
pmb2799	12,13-Epoxy-9-Octadecenoic Acid	Lipids	57505	77863	64543	66637	9902.8	5163.2	5590.6	6885.53	1.14963	0.103329	-3.27468	down
Lmbn006152	(9Z,11E)-Octadecadienoic acid	Lipids	36582	23405	27327	29104.7	8092.6	7665.5	7354.4	7704.17	1.14747	0.264706	-1.91754	down
pmb2786	9-Hydroxy-10,12,15-octadecatrienoic acid	Lipids	33612	46865	38897	39791.3	9774.2	6681.5	6899.7	7785.13	1.15047	0.195649	-2.35366	down
Lmbn005443	13-KODE; (9Z,11E)-13-Oxooctadeca-9,11-dienoic acid	Lipids	34316	47025	41286	40875.7	11604	4887.6	7320.4	7937.33	1.11693	0.194182	-2.36452	down
Lmhp009773	1-α-Linolenoyl-glycerol-3-O-glucoside	Lipids	35492	20148	20369	25336.3	9012.7	8130	7850.1	8330.93	1.10369	0.328814	-1.60466	down
Lmhp008744	1-α-Linolenoyl-glycerol-2,3-di-O-glucoside	Lipids	36947	25647	18055	26883	10123	7049.8	9183.5	8785.43	1.0764	0.326803	-1.61351	down
Hmqp005411	9-Oxo-12Z-Octadecenoic acid	Lipids	52732	62352	67516	60866.7	18086	13740	13740	15188.7	1.15464	0.24954	-2.00266	down
pmb0296	1-Oleoyl-Sn-Glycerol	Lipids	218990	136380	78747	144706	19009	13529	13180	15239.3	1.1245	0.105313	-3.24725	down
pmb0862	LysoPC 12:0	Lipids	1536.5	1769.9	1771.3	1692.57	15441	19647	12428	15838.7	1.16146	9.35778	3.22617	up
pmb2787	9-Oxo-10E,12Z-octadecadienoic acid	Lipids	42232	73349	62139	59240	23232	11877	12717	15942	1.08622	0.269109	-1.89374	down
Hmqp005455	15(R)-Hydroxylinoleic Acid	Lipids	53901	66515	53321	57912.3	19445	14493	14319	16085.7	1.15015	0.277759	-1.84809	down
Lmhp112042	1-Linoleoylglycerol	Lipids	121120	82472	88383	97325	19413	19463	18402	19092.7	1.15841	0.196174	-2.34979	down
Hmqp006235	LysoPC 18:4	Lipids	146640	89470	150100	128737	41008	22878	26315	30067	1.11059	0.233554	-2.09817	down
Lmhp009802	LysoPE 20:3	Lipids	13894	4094.2	9010.1	8999.43	56526	47779	40914	48406.3	1.08211	5.37882	2.42729	up
Lmbn005923	Crepenynic acid	Lipids	225830	157290	160250	181123	62245	46017	53044	53768.7	1.1381	0.296862	-1.75213	down
Lmhp008513	2-α-Linolenoyl-glycerol-1,3-di-O-glucoside	Lipids	310130	149540	124790	194820	72178	44179	58593	58316.7	1.02808	0.299336	-1.74016	down
Zmjn004133	9S-Hydroperoxy-10E,12Z-octadecadienoic acid	Lipids	134120	154740	168820	152560	64783	64239	63411	64144.3	1.15666	0.420453	-1.24998	down
pmb2804	13S-Hydroperoxy-9Z,11E-octadecadienoic acid	Lipids	183440	166970	220980	190463	76184	77066	68238	73829.3	1.14959	0.38763	-1.36725	down
Zmpn003368	13S-Hydroxy-9Z,11E,15Z-octadecatrienoic acid	Lipids	232230	311420	246290	263313	144300	84762	76056	101706	1.07156	0.386255	-1.37238	down
pmn001610	Eicosadienoic acid	Lipids	358550	178550	286420	274507	133560	104410	95081	111017	1.03774	0.404424	-1.30606	down
pmn001691	9,12,13-Trihydroxy-10,15-octadecadienoic acid	Lipids	292120	370370	388750	350413	205570	135750	122210	154510	1.07432	0.440936	-1.18136	down
Lmhp011562	1-α-Linolenoyl-glycerol	Lipids	651020	584130	477620	570923	201490	197130	181520	193380	1.15298	0.338714	-1.56186	down
Lmhp008763	LysoPE 16:1	Lipids	73196	46842	50460	56832.7	269640	190100	186650	215463	1.12916	3.79119	1.92265	up
Lmhp009890	LysoPC 20:3	Lipids	61861	36955	41730	46848.7	330270	230460	233030	264587	1.14228	5.64769	2.49766	up
Lmhp007836	LysoPE 16:3	Lipids	97388	40937	45239	61188	376980	241750	306280	308337	1.10149	5.03917	2.33319	up
pmd0146	LysoPC 20:2	Lipids	206160	100660	141150	149323	404170	305470	306780	338807	1.03348	2.26895	1.18202	up
pmb0889	Punicic acid (9Z,11E,13Z-octadecatrienoic acid)	Lipids	1131200	1240600	1213100	1.19497e+06	448710	366310	335440	383487	1.15665	0.320918	-1.63972	down
pmn001694	9,10,13-Trihydroxy-11-Octadecenoic Acid	Lipids	704540	953330	1141000	932957	498430	411870	350020	420107	1.0714	0.450296	-1.15105	down
Lmbn003970	9,12,13-TriHOME; 9(S),12(S),13(S)-Trihydroxy-10(E)-octadecenoic acid	Lipids	1061900	1426800	1724200	1404300	753740	586920	462630	601097	1.05987	0.42804	-1.22418	down
mws0126	LysoPC 18:0	Lipids	3852300	3719300	4708800	4.09347e+06	1266500	977280	966880	1070220	1.15413	0.261446	-1.93542	down
pmp001270	LysoPC 16:1	Lipids	974750	666980	774690	805473	3490400	2474600	2343600	2.76953e+06	1.12997	3.43839	1.78173	up
Lmyn005812	Gingerglycolipid A	Lipids	14935000	9927400	7586900	1.08164e+07	3822900	2788000	2807100	3.13933e+06	1.09925	0.290237	-1.78469	down
mws0367	α-Linolenic Acid*	Lipids	20513000	15598000	14410000	1.68403e+07	6186800	4758500	4915100	5286800	1.14033	0.313937	-1.67145	down
mws0366	γ-Linolenic Acid*	Lipids	20884000	15829000	15124000	17279000	6466300	5051200	5145300	5.55427e+06	1.14215	0.321446	-1.63735	down
mws1491	Linoleic acid	Lipids	25405000	17105000	19926000	20812000	6142200	6003200	5904700	6016700	1.15075	0.289098	-1.79037	down
Lmhp008589	LysoPE 18:3	Lipids	6995500	4305400	5379800	5.56023e+06	15868000	15016000	13764000	1.48827e+07	1.12375	2.67663	1.42042	up
pme2801	7-Methylxanthine	Nucleotides and derivatives	8103.6	5607.3	8829.6	7513.5	N/A	N/A	N/A	N/A	1.16986	0.00119784	-9.70534	down
pme1373	2'-Deoxycytidine-5'-monophosphate	Nucleotides and derivatives	10576	7541.5	7358.7	8492.07	N/A	N/A	N/A	N/A	1.17024	0.00105981	-9.88197	down
mws0976	β-Pseudouridine	Nucleotides and derivatives	53289	49947	49253	50829.7	8708.7	8684.1	10694	9362.27	1.16644	0.184189	-2.44074	down
pme1173	Allopurinol	Nucleotides and derivatives	78318	51010	68304	65877.3	12138	10216	11208	11187.3	1.15717	0.169821	-2.55792	down
pme1194	2'-Deoxycytidine	Nucleotides and derivatives	46959	26737	40043	37913	11261	13211	11615	12029	1.11821	0.317279	-1.65618	down
pme3200	1-methylguanidine	Nucleotides and derivatives	10358	6292.3	5477.6	7375.97	16770	13555	14230	14851.7	1.02312	2.01352	1.00972	up
pme0264	Thymidine	Nucleotides and derivatives	138240	65113	81542	94965	20342	14718	19034	18031.3	1.1212	0.189873	-2.39689	down
pme0183	Isoguanine*	Nucleotides and derivatives	237980	244930	379160	287357	32756	14094	17988	21612.7	1.14284	0.075212	-3.73289	down
pme0033	Hypoxanthine	Nucleotides and derivatives	139730	95955	114790	116825	20209	22240	23782	22077	1.15909	0.188975	-2.40373	down
pme2651	NADP (Nicotinamide adenine dinucleotide phosphate)	Nucleotides and derivatives	24075	16236	28054	22788.3	97925	78374	64115	80138	1.11464	3.51662	1.81419	up
mws0668	Xanthosine	Nucleotides and derivatives	265650	214160	282350	254053	138990	100140	100260	113130	1.10937	0.4453	-1.16715	down
pme3174	Cytidine 5'-monophosphate(Cytidylic acid)	Nucleotides and derivatives	56314	49485	54203	53334	152460	137230	99084	129591	1.11787	2.42981	1.28084	up
pmb0964	Isopentenyladenine-7-N-glucoside	Nucleotides and derivatives	30269	25468	14247	23328	139710	149630	157630	148990	1.1376	6.38675	2.67508	up
pme0257	Uracil	Nucleotides and derivatives	89658	54214	62550	68807.3	163530	150100	144490	152707	1.0955	2.21934	1.15013	up
mws0255	Cytosine	Nucleotides and derivatives	3486100	1874500	1517900	2.29283e+06	211340	178530	129670	173180	1.14237	0.075531	-3.72679	down
mws0248	Uridine	Nucleotides and derivatives	982370	480730	861360	774820	234800	180570	142960	186110	1.09695	0.240198	-2.05771	down
ML10180524	Cytarabine	Nucleotides and derivatives	526130	471310	537890	511777	209190	221030	200630	210283	1.16373	0.410889	-1.28318	down
pmb0998	Guanosine 5'-monophosphate	Nucleotides and derivatives	35481	41511	46578	41190	266090	251700	196650	238147	1.15964	5.78166	2.53148	up
mws0847	1-Methyladenine	Nucleotides and derivatives	181620	159600	109760	150327	359930	365840	238670	321480	1.02951	2.13854	1.09663	up
Zmfn000481	Uridine-5'-Diphosphate-D-Xylose	Nucleotides and derivatives	113020	96789	95775	101861	526110	426840	487750	480233	1.16447	4.71458	2.23713	up
pmb0530	Nicotinic acid adenine dinucleotide	Nucleotides and derivatives	111500	202650	114200	142783	557000	870670	470160	632610	1.10156	4.43056	2.14749	up
mws0675	β-Nicotinamide mononucleotide	Nucleotides and derivatives	257910	131620	223150	204227	726820	854180	835890	805630	1.12191	3.94478	1.97995	up
pme0040	Adenine	Nucleotides and derivatives	20997000	15913000	18122000	18344000	1101500	951610	838550	963887	1.16761	0.0525451	-4.2503	down
Lmcp002302	N6-(2-Hydroxyethyl)adenosine	Nucleotides and derivatives	262740	239620	209840	237400	1372700	1416100	1176200	1.32167e+06	1.16469	5.56726	2.47697	up
pme3967	2-(Dimethylamino)guanosine	Nucleotides and derivatives	251810	251870	231860	245180	1336900	1387200	1301000	1341700	1.16991	5.47231	2.45215	up
pmb0981	Adenosine 5'-monophosphate	Nucleotides and derivatives	72594	42049	76660	63767.7	2459200	2364700	1987100	2.27033e+06	1.16353	35.6032	5.15394	up
pmb2922	Uridine 5'-diphospho-D-glucose	Nucleotides and derivatives	601200	570170	406880	526083	4273600	3040500	3036000	3.45003e+06	1.15258	6.55796	2.71325	up
mws0236	2-Aminoethanesulfonic acid	Organic acids	5471.3	3049.5	4050.9	4190.57	N/A	N/A	N/A	N/A	1.16913	0.00214768	-8.863	down
mws2628	N-Methyl-4-aminobutyric acid	Organic acids	46275	29711	36835	37607	7146	4720.1	2445.2	4770.43	1.11724	0.12685	-2.97881	down
pmb2826	L-Citramalic acid	Organic acids	5330.5	2270.7	1326.2	2975.8	21353	19998	13767	18372.7	1.07312	6.17403	2.62621	up
Zmgn000217	Methylenesuccinic acid	Organic acids	7016.4	3331	8173.4	6173.6	15022	20277	20940	18746.3	1.04453	3.03653	1.60242	up
Lmrn003000	2-Hydroxy-3-phenylpropanoic acid	Organic acids	99376	63845	77646	80289	26659	20278	15515	20817.3	1.12272	0.25928	-1.94742	down
Zmyn002323	2-Hydroxyphenylacetic acid	Organic acids	N/A	N/A	N/A	N/A	19365	33803	19319	24162.3	1.16952	2684.7	11.3905	up
pme1730	D-Erythronolactone	Organic acids	4262.2	2032.8	3673.9	3322.97	23667	24862	27262	25263.7	1.14323	7.60274	2.92652	up
mws1189	D-Galacturonic acid*	Organic acids	6876.6	3075.7	5030.7	4994.33	30369	43344	18186	30633	1.09354	6.13355	2.61672	up
Lmbn002072	2-Propylsuccinic acid	Organic acids	15672	15668	15944	15761.3	38430	32747	30661	33946	1.15286	2.15375	1.10685	up
mws0206	2-Hydroxybutyric Acid	Organic acids	28422	32425	29631	30159.3	88589	54950	45603	63047.3	1.01353	2.09048	1.06383	up
mws0639	2,3-Dihydroxybenzoic Acid*	Organic acids	195290	151430	395570	247430	71033	81552	60749	71111.3	1.04149	0.2874	-1.79887	down
mws0154	Shikimic acid	Organic acids	304830	232590	225450	254290	119200	104740	42364	88768	1.00646	0.349082	-1.51836	down
pmb2657	Argininosuccinic acid	Organic acids	8431.8	2347.8	8207.8	6329.13	84737	105570	83690	91332.3	1.12007	14.4305	3.85105	up
mws0344	D-Xylonic acid	Organic acids	40845	23693	33817	32785	88039	156910	104600	116516	1.0976	3.55395	1.82942	up
Lmgn002555	2-Propylglutaric acid	Organic acids	719100	507490	844420	690337	107130	109260	135600	117330	1.14968	0.169961	-2.55673	down
pme3154	Mevalonic acid	Organic acids	370920	370640	286140	342567	128670	158840	135390	140967	1.13836	0.411501	-1.28103	down
pme2074	(-)-Jasmonoyl-L-Isoleucine	Organic acids	8879.8	5653.3	10201	8244.7	147900	196120	116350	153457	1.15621	18.6128	4.21822	up
pmb3101	2-Isopropylmalic Acid	Organic acids	970960	914260	783000	889407	252680	379370	189320	273790	1.1065	0.307834	-1.69977	down
mws0376	Fumaric acid	Organic acids	771300	911730	899230	860753	354510	395460	320150	356707	1.15166	0.414412	-1.27086	down
mws0159	Phenylpyruvic acid	Organic acids	1407500	999180	959330	1.122e+06	357850	404170	400530	387517	1.13789	0.345379	-1.53375	down
mws0425	Citraconic acid	Organic acids	85476	80946	68707	78376.3	425160	401480	433260	419967	1.16684	5.35834	2.42178	up
mws0567	4-Guanidinobutyric acid	Organic acids	60777000	49867000	64071000	5.82383e+07	531800	384390	356990	424393	1.16893	0.00728718	-7.10042	down
pme1654	Jasmonic acid	Organic acids	90965	71002	101300	87755.7	525880	463840	313580	434433	1.13912	4.95049	2.30757	up
Lmtn004049	Abscisic acid	Organic acids	26957	16149	26305	23137	488670	460310	541140	496707	1.16368	21.4681	4.42412	up
pme3009	Trans-Citridic acid	Organic acids	2489000	3854500	2862700	3.06873e+06	553480	751390	760520	688463	1.14277	0.224348	-2.15619	down
pme3207	Muconic acid	Organic acids	112000	32925	56634	67186.3	1315500	1444600	1429900	1.39667e+06	1.14221	20.788	4.37768	up
mws0671	L-Homoserine	Organic acids	563930	393070	381070	446023	1366000	1981400	2413500	1920300	1.12517	4.30538	2.10614	up
mws0281	Citric Acid*	Organic acids	1226700	620820	488510	778677	5013800	5703400	5637700	5.45163e+06	1.1285	7.00115	2.80759	up
mws0277	Quinic Acid	Organic acids	1419500	573650	449060	814070	7894500	8169200	7749800	7.93783e+06	1.12383	9.7508	3.28552	up
Zmyn000453	Isocitric Acid*	Organic acids	3654700	1533300	1655600	2281200	17394000	20273000	19740000	1.91357e+07	1.1343	8.38842	3.0684	up
Hmfn000531	L-Ascorbic acid (Vitamin C)	Others	1153500	1350300	723890	1.0759e+06	N/A	N/A	N/A	N/A	1.17033	8.36512e-06	-16.8672	down
mws4175	D-Glucurono-6,3-lactone	Others	30001	36576	20255	28944	1351.8	7755.4	1371.5	3492.9	1.0502	0.120678	-3.05077	down
mws2523	Trehalose 6-phosphate	Others	4143.6	3697.2	4536.9	4125.9	13197	12939	9135.3	11757.1	1.13365	2.84958	1.51075	up
Lmmn000214	Solatriose	Others	3944.5	856.73	1772.8	2191.34	14067	7404.4	13965	11812.1	1.03255	5.39036	2.43038	up
pme2253	L-Gulono-1,4-Lactone	Others	53777	82544	74401	70240.7	11636	22981	30900	21839	1.0402	0.310917	-1.6854	down
Zmzn000078	Dihydroxyacetone phosphate	Others	4616.8	2279.4	3779.3	3558.5	27852	25824	20187	24621	1.13957	6.91893	2.79055	up
Zmpn000095	Sorbitol-6-phosphate	Others	3706.9	1034.6	2900.7	2547.4	24822	33090	23555	27155.7	1.11325	10.6602	3.41416	up
pma6455	Ribulose-5-phosphate	Others	6422.1	3448.4	8942.8	6271.1	42080	22095	21506	28560.3	1.06307	4.55428	2.18722	up
Zmyn000110	D-Glucosamine 1-phosphate	Others	15044	20905	22834	19594.3	45757	42146	31341	39748	1.05446	2.02855	1.02045	up
pme3705	D-Glucoronic acid*	Others	5192.8	1626.8	2808.6	3209.4	42344	55382	27889	41871.7	1.12249	13.0466	3.7056	up
Zmyn000108	D-Saccharic acid	Others	2363.5	938.41	1664.2	1655.37	66287	48366	38427	51026.7	1.15224	30.8249	4.94603	up
mws4174	N-Acetyl-D-mannosamine*	Others	28549	24842	24964	26118.3	47448	59939	60682	56023	1.13793	2.14497	1.10096	up
pme0534	Gluconic acid	Others	14778	9228.6	10657	11554.5	98487	96770	53275	82844	1.13506	7.16983	2.84194	up
Hmyp002656	Methyl dioxindole-3-acetate	Others	14597	17719	16681	16332.3	104760	122760	102060	109860	1.16661	6.72653	2.74986	up
mws4170	D-Glucose*	Others	64051	51084	38660	51265	122880	138240	101160	120760	1.08789	2.3556	1.2361	up
pmf0256	3-Methyl-1-pentanol	Others	57958	54631	54340	55643	145280	150940	122170	139463	1.15773	2.50639	1.32561	up
pme1261	D-Panthenol	Others	23321	30239	41498	31686	201270	89067	167470	152602	1.09292	4.81608	2.26786	up
Hmln000297	Inositol*	Others	55585	65606	56797	59329.3	163840	160190	237680	187237	1.13812	3.15589	1.65805	up
mws1337	D-Pantothenic Acid	Others	1073800	909610	891390	958267	421210	484860	289110	398393	1.09951	0.415744	-1.26623	down
ML10171848	D-Arabinono-1,4-lactone	Others	1084800	1096200	941720	1.04091e+06	360120	449150	460030	423100	1.14731	0.406473	-1.29877	down
pma3101	Nicotinate D-ribonucleoside	Others	221980	138100	140300	166793	459810	556960	479420	498730	1.12193	2.99011	1.5802	up
mws0232	Riboflavin (Vitamin B2)	Others	3055900	2294700	1684300	2.34497e+06	681890	574020	587650	614520	1.12951	0.262059	-1.93204	down
pme3313	D-Fructose 6-phosphate*	Others	106840	93158	153710	117903	1184600	1012000	888190	1.02826e+06	1.15682	8.72129	3.12454	up
Lmqn000432	1-(sn-Glycero-3-phospho)-1D-myo-inositol	Others	294930	247070	394700	312233	1600700	1691300	1015900	1.43597e+06	1.12782	4.59902	2.20133	up
mws0866	D-Glucose 6-phosphate*	Others	258260	146760	329840	244953	1473800	1746400	1233800	1.48467e+06	1.12705	6.06102	2.59956	up
pme2596	4-Pyridoxic acid	Others	78648	89167	73506	80440.3	1815900	1979600	1528800	1.77477e+06	1.16857	22.0631	4.46357	up
mws1090	Glucose-1-phosphate*	Others	183630	112680	250170	182160	2041900	1927800	1462200	1.81063e+06	1.1442	9.9398	3.31322	up
mws5040	Turanose	Others	317620	275830	352460	315303	1832500	2395900	2203200	2.14387e+06	1.16383	6.79938	2.7654	up
pmn001511	3-Hydroxy-5-Methylphenol-1-O-Glucoside	Phenolic acids	6909.5	6177.5	5497.9	6194.97	N/A	N/A	N/A	N/A	1.17068	0.00145279	-9.42696	down
mws0117	Homovanillic acid; 4-Hydroxy-3-methoxyphenylacetic acid	Phenolic acids	4921.2	5724.2	9967.7	6871.03	N/A	N/A	N/A	N/A	1.16832	0.00130985	-9.57639	down
Zmhn002750	4-O-(6'-O-Glucosylcaffeoyl)-4-hydroxybenzoic acid	Phenolic acids	7955.6	3030.9	10734	7240.17	N/A	N/A	N/A	N/A	1.16297	0.00124307	-9.65188	down
Lmtn002565	1-O-Vanilloyl-D-Glucose	Phenolic acids	36947	24384	25699	29010	N/A	N/A	N/A	N/A	1.17031	0.000310238	-11.6543	down
Hmsn002272	Demethyl coniferin	Phenolic acids	23439	32973	38826	31746	N/A	N/A	N/A	N/A	1.17006	0.0002835	-11.7844	down
mws0853	Sinapyl alcohol	Phenolic acids	30246	13296	72970	38837.3	N/A	N/A	N/A	N/A	1.16231	0.000231736	-12.0752	down
pmn001382	Isochlorogenic acid A	Phenolic acids	222630	86278	207890	172266	N/A	N/A	N/A	N/A	1.1686	5.22448e-05	-14.2244	down
Zmln000899	Syringaldehyde-4-O-glucoside	Phenolic acids	140070	167380	247290	184913	N/A	N/A	N/A	N/A	1.17017	4.86714e-05	-14.3266	down
Hmtn001120	5-(2-Hydroxyethyl)-2-O-glucosylphenol	Phenolic acids	1176100	1172300	1346700	1231700	N/A	N/A	N/A	N/A	1.17085	7.30697e-06	-17.0623	down
Lmgp003989	Dicaffeoylshikimic acid	Phenolic acids	1587600	1536800	1613100	1.57917e+06	N/A	N/A	N/A	N/A	1.17089	5.69921e-06	-17.4208	down
mws0093	Coniferyl alcohol	Phenolic acids	57567	29958	108440	65321.7	5362	765.74	2668.2	2931.98	1.07972	0.0448853	-4.47761	down
mws1150	Echinacoside	Phenolic acids	25512	44133	54576	41407	5761.2	3727.3	6774.4	5420.97	1.12515	0.130919	-2.93325	down
pmn001672	Furanofructosyl-α-D-(3-mustard acyl)glucoside	Phenolic acids	17509	18420	22121	19350	9098.3	3871.5	6532.2	6500.67	1.06663	0.335952	-1.57367	down
pma6460	4-O-p-Coumaroylquinic acid*	Phenolic acids	90469	108140	89145	95918	6723.5	7798.4	6222.6	6914.83	1.16822	0.0720911	-3.79404	down
mws1382	4'-Hydroxy-3'-methoxyacetophenone (Acetovanillone)	Phenolic acids	N/A	N/A	N/A	N/A	10068	10050	5433.1	8517.03	1.16865	946.337	9.88621	up
Lmtn000940	1-O-(3,4-Dihydroxy-5-methoxy-benzoyl)-glucoside	Phenolic acids	30492	52880	30150	37840.7	13344	16878	9434.1	13218.7	1.05596	0.349325	-1.51736	down
Lmhn001477	2-Caffeoyl-L-tartaric acid (Caftaric acid)	Phenolic acids	4835.7	4938.1	3639.7	4471.17	13700	11222	15429	13450.3	1.13716	3.00824	1.58892	up
pmn001669	Methyl sinapate	Phenolic acids	6371.2	6332.3	6768.6	6490.7	12594	16361	17970	15641.7	1.1364	2.40986	1.26895	up
Zmhn002390	Ruthenicunoid A	Phenolic acids	N/A	N/A	N/A	N/A	22895	32682	11885	22487.3	1.16732	2498.59	11.2869	up
Lmhn002926	p-Coumaroylmalic acid	Phenolic acids	N/A	N/A	N/A	N/A	17714	32686	19474	23291.3	1.16946	2587.93	11.3376	up
mws1521	Salicin	Phenolic acids	N/A	N/A	N/A	N/A	20995	23644	25662	23433.7	1.17079	2603.74	11.3464	up
pmb2654	Anthranilate-1-O-Sophoroside	Phenolic acids	11856	11320	6890.2	10022.1	26280	19908	26954	24380.7	1.07218	2.4327	1.28256	up
Li512113	Maleoyl-caffeoylquinic acid	Phenolic acids	55089	59140	40396	51541.7	24719	29727	19467	24637.7	1.06548	0.478015	-1.06487	down
pmn001690	3-Hydroxy-4-isopropylbenzylalcohol-3-O-glucoside	Phenolic acids	318650	270520	275630	288267	21746	23393	30606	25248.3	1.16552	0.0875867	-3.51314	down
Li512115	Isochlorogenic acid B	Phenolic acids	8970500	6429200	7719600	7.70643e+06	50470	20576	27857	32967.7	1.16491	0.00427794	-7.86887	down
mws0180	2,5-Dihydroxybenzoic acid; Gentisic Acid*	Phenolic acids	113740	69852	255560	146384	28300	40060	31728	33362.7	1.01107	0.227912	-2.13345	down
pmp000086	1-Feruloyl-sn-glycerol	Phenolic acids	8582.5	15146	17972	13900.2	40458	26891	57179	41509.3	1.01806	2.98625	1.57833	up
Lmtn002324	Benzyl-(2''-O-glucosyl)glucoside	Phenolic acids	7252.6	4366.4	3882.8	5167.27	47148	55679	27591	43472.7	1.13015	8.41309	3.07264	up
pmn001384	Isochlorogenic acid C	Phenolic acids	7266000	7718100	6701000	7.22837e+06	85400	22960	30303	46221	1.15734	0.00639439	-7.28898	down
Zmhn002508	4-p-Cumaroyl-rhamnosyl-(1→6)-D-glucose	Phenolic acids	189720	270000	189040	216253	47453	71876	32665	50664.7	1.10752	0.234284	-2.09367	down
Zmhn001926	1-O-Salicyl-D-glucose	Phenolic acids	7301400	4189900	8967400	6.81957e+06	64741	65070	51384	60398.3	1.16477	0.00885662	-6.81903	down
mws0444	3-Aminosalicylic acid	Phenolic acids	10172	8862	7112.1	8715.37	61974	56974	68052	62333.3	1.16282	7.15212	2.83837	up
Hmgn002038	β-Oxoacteoside	Phenolic acids	N/A	N/A	N/A	N/A	75399	64603	87580	75860.7	1.17071	8428.96	13.0411	up
Lmhn003074	Feruloylmalic acid	Phenolic acids	10816	7723.3	10519	9686.1	69860	111550	64743	82051	1.15006	8.471	3.08253	up
Lmgn001670	Salicylic acid	Phenolic acids	294220	336380	433810	354803	113340	106240	63997	94525.7	1.11586	0.266417	-1.90824	down
pmb2936	Disinapoyl glucoside	Phenolic acids	N/A	N/A	N/A	N/A	119480	89742	109950	106391	1.17071	11821.2	13.5291	up
pmn001738	Oleoside 11-methyl ester	Phenolic acids	N/A	N/A	N/A	N/A	128510	103180	107860	113183	1.17077	12575.9	13.6184	up
pme1292	Homogentisic acid	Phenolic acids	N/A	N/A	N/A	N/A	127890	183480	177800	163057	1.17058	18117.4	14.1451	up
pme2598	3,4-Dihydroxybenzeneacetic acid	Phenolic acids	N/A	N/A	N/A	N/A	152690	172480	184530	169900	1.17083	18877.8	14.2044	up
Lmxp001668	2-Methoxy-4-ethenylphenol	Phenolic acids	488480	658110	666640	604410	184660	284850	162160	210557	1.09873	0.348367	-1.52132	down
Zmhn002301	p-Coumaric acid-4-O-glucoside	Phenolic acids	40130	49302	51579	47003.7	226370	193680	232400	217483	1.16208	4.62694	2.21006	up
Cmjn004337	Benzyl-(2''-O-xylosyl)glucoside	Phenolic acids	939310	477700	515820	644277	141930	308190	238180	229433	1.00222	0.35611	-1.48961	down
pmn001695	Trihydroxycinnamoylquinic acid	Phenolic acids	1487000	1542600	1268200	1432600	396870	327530	294470	339623	1.15875	0.237068	-2.07663	down
ML10179289	2-Phenylethanol	Phenolic acids	998370	1192000	1122900	1.10442e+06	348590	372670	347780	356347	1.165	0.322654	-1.63194	down
pmb0752	3-O-Feruloylquinic acid	Phenolic acids	56385	74828	85687	72300	318810	344980	455940	373243	1.14865	5.16243	2.36805	up
Lmdp003146	Rhododendrol	Phenolic acids	N/A	N/A	N/A	N/A	465390	341730	316480	374533	1.17058	41614.8	15.3448	up
Lmgn002250	Dicaffeoylquinic acid-O-glucoside	Phenolic acids	4661.4	9	9	1559.8	371840	415690	512450	433327	1.05521	277.809	8.11795	up
pmp001086	5-Hydroxymethylfurfural	Phenolic acids	176920	199390	234240	203517	462220	496730	422480	460477	1.14152	2.2626	1.17798	up
mws2212	Caffeic acid	Phenolic acids	3543300	3590800	8035400	5056500	682990	409760	490360	527703	1.127	0.104361	-3.26034	down
pmn001367	Protocatechuic acid-4-O-glucoside	Phenolic acids	2983300	1904100	3087900	2.65843e+06	735020	553840	394150	561003	1.12045	0.211028	-2.2445	down
pmb2871	1-O-Gentisoyl-D-glucoside	Phenolic acids	4194700	3099400	3958700	3.75093e+06	905480	603670	432090	647080	1.13363	0.172512	-2.53523	down
pmn001517	3,4,5-Trimethoxyphenyl-1-O-Glucoside	Phenolic acids	3512800	3619800	3311700	3.48143e+06	806910	816380	739200	787497	1.16926	0.226199	-2.14434	down
Zmhn002422	1-O-Feruloyl-D-Glucose	Phenolic acids	5635000	6029700	5968000	5.87757e+06	724710	1028000	829540	860750	1.1642	0.146447	-2.77155	down
mws0178	Chlorogenic acid (3-O-Caffeoylquinic acid)*	Phenolic acids	8860200	8484200	8650800	8.66507e+06	765770	1238400	931460	978543	1.16157	0.11293	-3.1465	down
pme0085	Rosmarinic acid	Phenolic acids	24868	42896	19102	28955.3	898640	1021200	1028500	982780	1.16024	33.9412	5.08497	up
mws2108	Cryptochlorogenic acid (4-O-Caffeoylquinic acid)*	Phenolic acids	8303700	9408700	8668500	8.79363e+06	750010	1204600	1080500	1.0117e+06	1.16021	0.11505	-3.11967	down
pmb3074	5-O-p-Coumaroylquinic acid*	Phenolic acids	26831000	27704000	21011000	25182000	1210800	1829900	1131600	1.39077e+06	1.16288	0.0552286	-4.17844	down
Zmhn001793	6-O-Caffeoyl-D-glucose	Phenolic acids	474970	591040	545190	537067	2680200	3325400	2437300	2814300	1.16015	5.24013	2.3896	up
mws0179	Chlorogenic acid methyl ester	Phenolic acids	36602000	37950000	34461000	3.63377e+07	5009500	7505200	6215100	6.24327e+06	1.16036	0.171813	-2.54109	down
pmb2940	1-O-Glucosyl sinapate	Phenolic acids	3454300	3387100	6509900	4.45043e+06	13187000	14342000	12386000	13305000	1.09379	2.9896	1.57995	up
Hmqp005575	Aculeatiside A	Steroids	179220	165890	176730	173947	N/A	N/A	N/A	N/A	1.17088	5.174e-05	-14.2384	down
pme0309	3-O-Methylgallic Acid	Tannins	2093.8	2090	5226.6	3136.8	9677.1	9391.9	10915	9994.67	1.0517	3.18626	1.67186	up
pmn001700	24,30-Dihydroxy-12(13)-enolupinol	Terpenoids	8777	3014.3	2976.6	4922.63	N/A	N/A	N/A	N/A	1.16318	0.00182829	-9.09529	down
Lmdn001560	6-DeoxyCatalpol	Terpenoids	38246	32507	31380	34044.3	N/A	N/A	N/A	N/A	1.17078	0.000264361	-11.8852	down
pmp000444	27,28-Dicarboxyl ursolic acid	Terpenoids	18025	15604	9491.7	14373.6	4997	4023	5217.3	4745.77	1.09127	0.330173	-1.59871	down
pmp000703	6'-O-D-Glucosylsweroside	Terpenoids	N/A	N/A	N/A	N/A	11929	26156	11068	16384.3	1.16759	1820.48	10.8301	up
pmn001505	Oleanolic acid-3-O-xylosyl(1→3)glucuronide	Terpenoids	351480	201370	129840	227563	48687	33857	32688	38410.7	1.09951	0.168791	-2.56669	down
pmp001054	Gardenoside	Terpenoids	8011.5	13871	6691.1	9524.53	43909	45627	30410	39982	1.10576	4.19779	2.06963	up
pmn001587	Asperulosidic acid	Terpenoids	2904.6	4652.9	2425.6	3327.7	43159	58927	25496	42527.3	1.13629	12.7798	3.67579	up
Hmln005573	Capsianoside II	Terpenoids	N/A	N/A	N/A	N/A	57273	44181	33945	45133	1.17009	5014.78	12.292	up
Hmln005776	Capsianoside IV	Terpenoids	N/A	N/A	N/A	N/A	70294	85496	49385	68391.7	1.17006	7599.07	12.8916	up
pmn001381	Eucommioside	Terpenoids	4806.5	9592.1	12252	8883.53	113740	89175	95056	99323.7	1.14052	11.1806	3.48293	up
Type: up means accumulated lower in Eggplant-Control than Tomato-Control, and down means accumulated higher in Eggplant-Control than Tomato-Control.

## Sheet: Table S5
Table S5. Differentially accumulated volatile organic compounds detected in Eggplant-Control_vs_Eggplant-Tuta absoluta infested in triplicate following discriminant analysis of orthogonal partial least squares with threshold of log2FC ≥ 1 and variable importance in projection (VIP) ≥ 1. The average ion intensity was computed from the penduplicate.
Index	Compounds	Class	Eggplant-Control				Eggplant-T. absoluta-infested				VIP	Fold_Change	Log2FC	Type
			1	2	3	Average	1	2	3	Average
pmn001727	N-(4-O-(Glucosyl)-E-feruloyl)-tyramine	Alkaloids	N/A	N/A	N/A	N/A	6036	2306.4	7437.8	5260.07	1.68492	584.452	9.19094	up
Hmfp002517	Esculeogenin A-27-O-rhamnoside	Alkaloids	N/A	N/A	N/A	N/A	76397	36970	29056	47474.3	1.68859	5274.93	12.3649	up
Lmlp003161	N-Feruloylputrescine	Alkaloids	15856000	9965800	10255000	12025600	36266000	36777000	35550000	3.61977e+07	1.63483	3.01005	1.58979	up
Lmmp003112	Caffeoyl-dihydrocaffeoyl spermidine	Alkaloids	13609000	5517400	8425400	9.18393e+06	18750000	21934000	16676000	19120000	1.38802	2.0819	1.0579	up
Lmmp003167	Bis(Caffeoyl)Spermidine	Alkaloids	1980200	2611800	2110100	2.23403e+06	7965500	10378000	8408600	8.91737e+06	1.67404	3.9916	1.99697	up
Lmmp002914	Bis(Dihydrocaffeoyl)spermidine	Alkaloids	2445300	1320900	1781700	1849300	3996700	4871500	3850900	4239700	1.54048	2.2926	1.19698	up
Lmmp001993	Dihydrocaffeoylspermine	Alkaloids	2334700	1039600	1740400	1704900	3746600	4756000	3917700	4140100	1.49304	2.42835	1.27998	up
pmb0323	N-Caffeoylputrescine	Alkaloids	1440700	2544800	924250	1.63658e+06	6881200	5596300	6081500	6.18633e+06	1.56321	3.78003	1.9184	up
mws1433	N-Feruloyltyramine	Alkaloids	547990	423060	535990	502347	1629600	864540	2671900	1.72201e+06	1.4659	3.42794	1.77734	up
pmb0490	p-Coumaroylputrescine	Alkaloids	420680	609150	220960	416930	5111800	3135500	4960600	4.40263e+06	1.63524	10.5596	3.40049	up
Lmmp001410	Dihydrocaffeoylputrescine	Alkaloids	374680	207710	163930	248773	1148800	1370500	1303300	1274200	1.62524	5.12193	2.35669	up
mws0146	Nicotinic Acid Methyl Ester(Methyl Nicotinate)	Alkaloids	206860	115030	142520	154803	267880	436020	295670	333190	1.45971	2.15234	1.10591	up
Lmmp002013	Dihydroferuloylputrescine	Alkaloids	118640	208160	79973	135591	501550	391950	441930	445143	1.54584	3.28299	1.71501	up
Lmfp006712	Soladulcidine	Alkaloids	18094	16825	87522	40813.7	1478100	68498	3632100	1.72623e+06	1.3095	42.2955	5.40243	up
Lmmp003591	Tri(dihydrocaffeoyl)spermine	Alkaloids	43518	12432	41243	32397.7	142840	169830	103500	138723	1.47417	4.28189	2.09825	up
pmp001187	1-(Dihydroxyphenyl)-N2,N3-bis(4-hydroxyphenethyl)-(5-8)-dimethoxy-1,2dihydronaphthalene-2,3-dicarboxamide	Alkaloids	26092	31988	37229	31769.7	93638	60777	91235	81883.3	1.59015	2.57741	1.36592	up
pmp001252	p-Coumaroyltyramine	Alkaloids	13153	33248	48211	31537.3	603650	139450	1156800	633300	1.50871	20.081	4.32776	up
Lmmp003628	Tricaffeoylspermine	Alkaloids	29480	5472.1	15710	16887.4	42056	71009	44161	52408.7	1.32432	3.10342	1.63386	up
Lmfp007005	Tomatidenol (Dehydrotomatidine)	Alkaloids	6153.9	9677.3	7483	7771.4	14208	17440	16541	16063	1.58697	2.06694	1.04749	up
Hmmp002150	3,5-Bis(3-methoxy-4-hydroxyphenyl)-2,3-dihydro-2(1H)-pyridinone	Alkaloids	8837.4	5206.4	6133.9	6725.9	22794	10856	112560	48736.7	1.26142	7.24612	2.85721	up
pme2602	O-Phospho-L-serine	Amino acids and derivatives	N/A	N/A	N/A	N/A	8824.7	4525.5	10440	7930.07	1.69096	881.119	9.78319	up
mws0582	S-(Methyl)glutathione	Amino acids and derivatives	N/A	N/A	N/A	N/A	18896	15818	23303	19339	1.69509	2148.78	11.0693	up
pme1002	L-Tyramine	Amino acids and derivatives	5392700	4610100	6839600	5.61413e+06	12997000	14367000	13986000	1.37833e+07	1.6399	2.45511	1.29579	up
Lmhp002001	L-Valyl-L-Phenylalanine	Amino acids and derivatives	532980	350180	345450	409537	1876300	1673400	1631900	1727200	1.65732	4.21745	2.07637	up
mws0520	N-Acetyl-L-tyrosine	Amino acids and derivatives	115530	235890	91188	147536	62639	62128	78621	67796	1.27956	0.459522	-1.12179	down
pme2527	L-Ornithine	Amino acids and derivatives	9552	4663.2	5508.6	6574.6	16402	14356	18377	16378.3	1.52845	2.49115	1.31681	up
pmp001314	6-Hydroxykaempferol-3-O-rutin-6-O-glucoside	Flavonoids	N/A	N/A	N/A	N/A	3451.1	1233.4	1575.7	2086.73	1.68059	231.859	7.85711	up
Lmtp004044	Quercetin-3-O-apiosyl(1→2)galactoside	Flavonoids	N/A	N/A	N/A	N/A	5703.5	8282	7299.4	7094.97	1.69504	788.33	9.62266	up
mws0064	Eriodictyol (5,7,3',4'-Tetrahydroxyflavanone)	Flavonoids	9625.1	3517.3	80323	31155.1	3282.1	9	9	1100.03	1.34047	0.0353083	-4.82385	down
mws1003	Laricitrin	Flavonoids	29976	18008	17010	21664.7	4878.3	1837.1	9	2241.47	1.21847	0.103462	-3.27283	down
Lmgp004731	Genistein-7-O-galactoside	Flavonoids	14560	13608	14958	14375.3	N/A	N/A	N/A	N/A	1.69519	0.000626072	-10.6414	down
pmp000550	Calycosin-7-O-glucoside	Flavonoids	11615	15708	15624	14315.7	33317	20240	49404	34320.3	1.41624	2.3974	1.26147	up
Lmdp003509	Quercetin-3-O-xyloside (Reynoutrin)*	Flavonoids	4266.2	4664.5	5294.2	4741.63	13493	10528	9557.9	11193	1.6226	2.36057	1.23914	up
mws1075	7-Methoxycoumarin	Lignans and Coumarins	N/A	N/A	N/A	N/A	3665.7	5035	4820.6	4507.1	1.69526	500.789	8.96806	up
Hmqn002118	7-Hydroxycoumarin	Lignans and Coumarins	266290	242630	338160	282360	756840	917100	707860	793933	1.64434	2.81178	1.49148	up
Lmhp008718	LysoPC 17:2	Lipids	332660	231980	286180	283607	301900	978150	465920	581990	1.10447	2.0521	1.0371	up
Hmqp006235	LysoPC 18:4	Lipids	146640	89470	150100	128737	153340	455270	255290	287967	1.222	2.23687	1.16148	up
Lmhp007836	LysoPE 16:3	Lipids	97388	40937	45239	61188	65337	293150	130660	163049	1.10848	2.66472	1.41398	up
Lmhp011549	LysoPC 20:1	Lipids	47692	36379	39736	41269	54292	131940	74616	86949.3	1.33177	2.10689	1.07512	up
Lmhp009773	1-α-Linolenoyl-glycerol-3-O-glucoside	Lipids	35492	20148	20369	25336.3	61780	69165	81850	70931.7	1.58481	2.7996	1.48522	up
Lmhp008233	LysoPE 18:4	Lipids	14638	7104.5	13475	11739.2	12857	52298	24747	29967.3	1.13076	2.55276	1.35206	up
pmb1574	9,12-Octadecadien-6-Ynoic Acid	Lipids	10796	9547.1	12052	10798.4	21027	80975	15733	39245	1.19506	3.63435	1.8617	up
pmb0862	LysoPC 12:0	Lipids	1536.5	1769.9	1771.3	1692.57	789.83	919.78	685.87	798.493	1.64539	0.471765	-1.08386	down
pmc0066	2'-Deoxyinosine-5'-monophosphate	Nucleotides and derivatives	771970	87564	213640	357725	871540	1788500	792670	1.1509e+06	1.23884	3.21729	1.68585	up
pmb0530	Nicotinic acid adenine dinucleotide	Nucleotides and derivatives	111500	202650	114200	142783	83805	76137	35128	65023.3	1.31953	0.455399	-1.1348	down
Lmqp000329	5-Aminoimidazole ribonucleotide	Nucleotides and derivatives	240890	45532	82605	123009	150710	1089100	388490	542767	1.16826	4.41241	2.14157	up
pmb0374	2-Aminopurine	Nucleotides and derivatives	85762	51334	96449	77848.3	N/A	N/A	N/A	N/A	1.69413	0.000115609	-13.0785	down
mws0251	Thymine	Nucleotides and derivatives	21350	18630	89521	43167	17616	16341	13183	15713.3	1.01157	0.364013	-1.45794	down
pme0220	Methyl jasmonate	Organic acids	N/A	N/A	N/A	N/A	16520	10072	9684.7	12092.2	1.69152	1343.58	10.3919	up
Zmyn000453	Isocitric Acid*	Organic acids	3654700	1533300	1655600	2281200	4448200	4898000	4523100	4623100	1.37793	2.02661	1.01907	up
mws0639	2,3-Dihydroxybenzoic Acid*	Organic acids	195290	151430	395570	247430	1575500	1027100	9937400	4180000	1.451	16.8937	4.07841	up
pme1654	Jasmonic acid	Organic acids	90965	71002	101300	87755.7	451990	647900	247800	449230	1.57366	5.1191	2.35589	up
pme3207	Muconic acid	Organic acids	112000	32925	56634	67186.3	171990	191220	148680	170630	1.38704	2.53965	1.34463	up
Lmmn001643	2-Hydroxycinnamic acid	Organic acids	44510	26654	107280	59481.3	198210	122160	130820	150397	1.30529	2.52847	1.33826	up
pme1216	2-Picolinic acid	Organic acids	29075	18834	25575	24494.7	53852	64723	50971	56515.3	1.59516	2.30725	1.20617	up
mws0596	3-Hydroxyanthranilic acid	Organic acids	19979	18212	26505	21565.3	76600	61245	239850	125898	1.49828	5.838	2.54547	up
pme2074	(-)-Jasmonoyl-L-Isoleucine	Organic acids	8879.8	5653.3	10201	8244.7	73031	91648	36135	66938	1.60302	8.11891	3.02129	up
pmb2657	Argininosuccinic acid	Organic acids	8431.8	2347.8	8207.8	6329.13	25873	70821	18420	38371.3	1.4073	6.06265	2.59995	up
mws1189	D-Galacturonic acid*	Organic acids	6876.6	3075.7	5030.7	4994.33	11797	14930	11091	12606	1.4983	2.52406	1.33575	up
pmb2826	L-Citramalic acid	Organic acids	5330.5	2270.7	1326.2	2975.8	12098	5372.6	7684.9	8385.17	1.30398	2.81779	1.49456	up
Hmfn000531	L-Ascorbic acid (Vitamin C)	Others	1153500	1350300	723890	1.0759e+06	512150	223400	10272	248607	1.19446	0.23107	-2.1136	down
MA10039641	Lactobiose*	Others	147050	552020	278080	325717	873170	470040	758420	700543	1.22064	2.15078	1.10486	up
mws5038	Isomaltulose*	Others	242850	318190	329150	296730	842120	537020	410520	596553	1.3726	2.01042	1.0075	up
Lmsn000381	D-Maltose*	Others	244330	319060	219730	261040	704920	490070	424090	539693	1.49039	2.06747	1.04787	up
mws0866	D-Glucose 6-phosphate*	Others	258260	146760	329840	244953	372960	701900	419370	498077	1.28639	2.03335	1.02386	up
mws1333	Melibiose*	Others	160340	202150	195680	186057	553060	403850	346800	434570	1.57815	2.33569	1.22385	up
mws1090	Glucose-1-phosphate*	Others	183630	112680	250170	182160	421800	781990	423050	542280	1.47157	2.97694	1.57383	up
pme3313	D-Fructose 6-phosphate*	Others	106840	93158	153710	117903	262650	359310	278940	300300	1.58619	2.54702	1.34881	up
pme1261	D-Panthenol	Others	23321	30239	41498	31686	96999	81341	77949	85429.7	1.59384	2.69613	1.43089	up
mws4175	D-Glucurono-6,3-lactone	Others	30001	36576	20255	28944	25430	9143.9	2312.9	12295.6	1.13756	0.424807	-1.23512	down
pme3705	D-Glucoronic acid*	Others	5192.8	1626.8	2808.6	3209.4	11343	23108	8123.2	14191.4	1.43909	4.42182	2.14464	up
Zmpn000095	Sorbitol-6-phosphate	Others	3706.9	1034.6	2900.7	2547.4	5346.3	10306	8959.8	8204.03	1.39302	3.22055	1.68731	up
Lmmn000214	Solatriose	Others	3944.5	856.73	1772.8	2191.34	6855.7	8320.5	12149	9108.4	1.45747	4.15654	2.05538	up
Li512115	Isochlorogenic acid B	Phenolic acids	8970500	6429200	7719600	7.70643e+06	24206000	19878000	22552000	22212000	1.65508	2.88227	1.5272	up
pmn001384	Isochlorogenic acid C	Phenolic acids	7266000	7718100	6701000	7.22837e+06	24740000	17886000	24639000	2.24217e+07	1.66154	3.1019	1.63315	up
Lmgp003989	Dicaffeoylshikimic acid	Phenolic acids	1587600	1536800	1613100	1.57917e+06	6011900	7417900	4382200	5.93733e+06	1.64385	3.75979	1.91065	up
Hmln002806	5-O-Caffeoylshikimic acid	Phenolic acids	859950	473710	881670	738443	1375900	2186400	1798800	1.78703e+06	1.49304	2.42	1.27501	up
mws0906	Coniferin	Phenolic acids	328810	452360	246710	342627	1127700	847200	885580	953493	1.58551	2.78289	1.47659	up
mws0183	3,4-Dihydroxybenzoic acid (Protocatechuic acid)*	Phenolic acids	145550	132890	430470	236303	1861300	1038100	9605000	4.16813e+06	1.46787	17.6389	4.14069	up
pmn001382	Isochlorogenic acid A	Phenolic acids	222630	86278	207890	172266	631290	376450	395500	467747	1.40081	2.71526	1.44109	up
mws0180	2,5-Dihydroxybenzoic acid; Gentisic Acid*	Phenolic acids	113740	69852	255560	146384	1229000	577230	5625700	2477310	1.45814	16.9234	4.08094	up
Hmgn001653	Protocatechualdehyde	Phenolic acids	109540	99513	127560	112204	177060	152430	397890	242460	1.27938	2.16088	1.11162	up
pmb0752	3-O-Feruloylquinic acid	Phenolic acids	56385	74828	85687	72300	46438	29852	29886	35392	1.50756	0.489516	-1.03057	down
mws0028	Vanillic acid	Phenolic acids	13752	10892	21700	15448	19978	32934	73758	42223.3	1.24633	2.73326	1.45062	up
Zmhn002750	4-O-(6'-O-Glucosylcaffeoyl)-4-hydroxybenzoic acid	Phenolic acids	7955.6	3030.9	10734	7240.17	20151	30813	14849	21937.7	1.35584	3.02999	1.59932	up
pmb0751	Trans-5-O-(p-Coumaroyl)shikimate	Phenolic acids	4087.2	4498.3	1544.2	3376.57	115300	81288	133570	110053	1.66155	32.5931	5.02649	up
pmb3075	3-O-p-Coumaroylshikimic acid	Phenolic acids	2216.6	3407.3	9	1877.63	40215	32758	59928	44300.3	1.31315	23.5937	4.56033	up
pmn001381	Eucommioside	Terpenoids	4806.5	9592.1	12252	8883.53	63077	10116	40544	37912.3	1.21342	4.26771	2.09346	up
Type: up means accumulated lower in Eggplant-Control than Eggplant-Tuta absoluta infested, and down means accumulated higher in Eggplant-Control than Eggplant-Tuta absoluta infested.

## Sheet: Table S6
Table S6. Differentially accumulated volatile organic compounds detected in Tomato-control_vs_Tomato-Tuta absoluta infested in penduplicate following discriminant analysis of orthogonal partial least squares with threshold of log2FC ≥ 1 and variable importance in projection (VIP) ≥ 1. The average ion intensity was computed from the triplicate.
Index	Compounds	Class	Tomato-control				Tomato-T. absoluta-infested				VIP	Fold_Change	Log2FC	Type
			1	2	3	Average	1	2	3	Average
pmn001722	Lycibarbarspermidine I	Alkaloids	N/A	N/A	N/A	N/A	1852.5	2312.5	2154.3	2106.43	1.55847	234.048	7.87066	up
Hmmp002150	3,5-Bis(3-methoxy-4-hydroxyphenyl)-2,3-dihydro-2(1H)-pyridinone	Alkaloids	N/A	N/A	N/A	N/A	54955	6133.4	8114.3	23067.6	1.53332	2563.06	11.3237	up
Lmfp007005	Tomatidenol (Dehydrotomatidine)	Alkaloids	10748	9165.7	9425.5	9779.73	18677	30293	100400	49790	1.2599	5.09114	2.34799	up
Lmmp002013	Dihydroferuloylputrescine	Alkaloids	14505	5969.7	3042.5	7839.07	24792	75409	107370	69190.3	1.34943	8.82635	3.14182	up
pmn001727	N-(4-O-(Glucosyl)-E-feruloyl)-tyramine	Alkaloids	79206	59941	100770	79972.3	181400	110850	194240	162163	1.30935	2.02774	1.01987	up
Lmmp002121	Bis(Dihydrocaffeoyl)spermine	Alkaloids	85161	74962	38190	66104.3	109700	154520	301910	188710	1.23499	2.85473	1.51335	up
pmb0323	N-Caffeoylputrescine	Alkaloids	192340	103680	35634	110551	312530	741290	981510	678443	1.31622	6.13691	2.61751	up
pmn001726	N1-Caffeoyl-N3-dihydrocaffeoyl spermidine	Alkaloids	380320	175380	107370	221023	354450	629220	1070100	684590	1.19346	3.09737	1.63104	up
pmb0496	N-Feruloylagmatine	Alkaloids	235340	307990	278270	273867	661630	714120	1000200	791983	1.5008	2.89186	1.532	up
pmp001252	p-Coumaroyltyramine	Alkaloids	179820	306500	194150	226823	1017400	694300	898180	869960	1.49476	3.83541	1.93938	up
pmb0490	p-Coumaroylputrescine	Alkaloids	297040	130480	59100	162207	489140	1426700	1854500	1256780	1.34012	7.74802	2.95383	up
Lmmp002080	N-(4-Aminobutyl)benzamide	Alkaloids	444780	511270	484130	480060	908020	1956000	1041000	1.30167e+06	1.38416	2.71148	1.43908	up
Lmmp003112	Caffeoyl-dihydrocaffeoyl spermidine	Alkaloids	1297500	722280	467660	829147	1198400	2009200	2751500	1.98637e+06	1.18613	2.39568	1.26043	up
Lmmp001410	Dihydrocaffeoylputrescine	Alkaloids	861240	241490	89780	397503	770480	3187300	3781900	2.57989e+06	1.21227	6.49024	2.69827	up
Lmfp006712	Soladulcidine	Alkaloids	1200600	573110	847450	873720	4572100	10563000	16110000	1.0415e+07	1.46914	11.9203	3.57535	up
pme2563	γ-Glu-Cys	Amino acids and derivatives	9	3444	5848.3	3100.43	N/A	N/A	N/A	N/A	1.09712	0.00290282	-8.42833	down
pme1086	Glutathione reduced form	Amino acids and derivatives	9882.9	118680	568300	232288	13379	5311.9	4851.1	7847.33	1.1121	0.0337828	-4.88757	down
pme2602	O-Phospho-L-serine	Amino acids and derivatives	12299	13290	9068.5	11552.5	24993	25237	26663	25631	1.49254	2.21865	1.14968	up
mws0124	N-(3-Indolylacetyl)-L-alanine	Amino acids and derivatives	11518	9813	6801.5	9377.5	62007	59129	55994	59043.3	1.53475	6.29628	2.6545	up
pme0057	L-Homocysteine	Amino acids and derivatives	30993	35622	21689	29434.7	61848	100800	111810	91486	1.43412	3.1081	1.63603	up
mws0520	N-Acetyl-L-tyrosine	Amino acids and derivatives	108400	90644	21075	73373	225270	222410	222770	223483	1.22032	3.04585	1.60685	up
pme0253	N-Acetyl-L-leucine	Amino acids and derivatives	96052	126740	39090	87294	406260	164350	271800	280803	1.25717	3.21675	1.68561	up
pme3382	N-Acetyl-L-threonine	Amino acids and derivatives	148130	168790	76832	131251	433100	295130	315350	347860	1.37027	2.65035	1.40618	up
Hmgp003664	Apigenin-6-C-rhamnoside	Flavonoids	2352.2	3558.6	4579.1	3496.63	N/A	N/A	N/A	N/A	1.55513	0.0025739	-8.60183	down
Hmgp002080	Patuletin-7-O-rutinoside	Flavonoids	11552	5822.5	5775	7716.5	N/A	N/A	N/A	N/A	1.55574	0.00116633	-9.74381	down
mws0057	Eriodictyol-7-O-glucoside	Flavonoids	10023	12535	8197.1	10251.7	N/A	N/A	N/A	N/A	1.55863	0.000877903	-10.1537	down
Zmhp003651	Delphinidin-3-O-(2'''-O-p-coumaroyl)rutinoside-7-O-glucoside	Flavonoids	4978.6	16776	10107	10620.5	N/A	N/A	N/A	N/A	1.55134	0.000847415	-10.2046	down
pmb0550	Cyanidin-3-O-glucoside (Kuromanin)*	Flavonoids	29860	41399	24296	31851.7	N/A	N/A	N/A	N/A	1.55847	0.00028256	-11.7892	down
Hmln002199	Quercetin-3-O-(6''-acetyl)galactoside	Flavonoids	3671.3	5436.6	6117.9	5075.27	1216.7	2857.5	1643.2	1905.8	1.35323	0.375507	-1.41309	down
pmp000194	6''-O-Malonylgenistin	Flavonoids	N/A	N/A	N/A	N/A	4037.9	2412.9	9	2153.27	1.09663	239.252	7.90239	up
Zmmp003556	Petunidin-3-O-(6''-O-feruloyl)rutinoside-5-O-glucoside	Flavonoids	20288	29412	6930.2	18876.7	2879.5	2898.5	4034.8	3270.93	1.36767	0.173279	-2.52883	down
pmp000804	Isobavachalcone D	Flavonoids	4356.1	4215.5	3472.1	4014.57	9874.6	7648.2	7802.5	8441.77	1.4949	2.10278	1.0723	up
pme1587	Daidzein-7-O-glucoside(Daidzin)	Flavonoids	18229	20191	13402	17274	7778.5	8109.5	9632.2	8506.73	1.45184	0.492459	-1.02193	down
pmf0027	Cyanidin-3-O-galactoside*	Flavonoids	16171	24169	15204	18514.7	10810	8048.3	8707.5	9188.6	1.40002	0.496288	-1.01075	down
Lmcp003402	Tamarixetin-3-O-glucoside (Tamarixin)	Flavonoids	24806	54506	43771	41027.7	11026	6960.8	10650	9545.6	1.45112	0.232663	-2.10369	down
pmf0203	Peonidin-3-O-glucoside	Flavonoids	N/A	N/A	N/A	N/A	9485	10161	9982.9	9876.3	1.55902	1097.37	10.0998	up
Lmlp005236	Dihydrokaempferol-3-O-glucoside	Flavonoids	29002	23570	22395	24989	8527.9	10871	16036	11811.6	1.38609	0.472673	-1.08108	down
Zmhp004122	Malvidin-3-O-(2'''-O-p-coumaroyl)rutinoside-5-O-glucoside	Flavonoids	37263	54118	27642	39674.3	8298.5	11632	18134	12688.2	1.38822	0.319808	-1.64472	down
Hmmp002240	Isorhamnetin-3-O-rutinoside-7-O-(2''-O-glucosyl)glucuronate	Flavonoids	29857	54844	22007	35569.3	18553	11605	10683	13613.7	1.28582	0.382736	-1.38558	down
Lmwp003442	Amoenin	Flavonoids	38083	30214	31066	33121	12147	16560	15151	14619.3	1.50075	0.441392	-1.17987	down
Hmmp002324	Tricin-4'-O-rutinoside-7-O-rutinoside	Flavonoids	57474	70198	18945	48872.3	15647	10938	19928	15504.3	1.19129	0.317242	-1.65635	down
pmb3023	Eriodictyol-8-C-glucoside	Flavonoids	31089	48163	28935	36062.3	11621	17912	17395	15642.7	1.39318	0.433767	-1.20501	down
Hmcp001578	Isorhamnetin-3,7-O-diglucoside	Flavonoids	54438	63232	56020	57896.7	20371	13483	19998	17950.7	1.51438	0.310047	-1.68944	down
Lmnp002448	5,7,3',4'-Tetrahydroxy-6-methoxyflavone-8-C-[glucosyl-(1-2)]-glucoside	Flavonoids	60248	64564	62381	62397.7	21775	22011	20971	21585.7	1.55774	0.345937	-1.53142	down
Lmmp000897	Gallocatechin-(4α→8)-gallocatechin	Flavonoids	76002	66624	71018	71214.7	19498	25576	32546	25873.3	1.49449	0.363315	-1.46071	down
Lmyn001269	Kaempferol-3-O-sophoroside	Flavonoids	17616	12225	6508.3	12116.4	23037	32752	50987	35592	1.28971	2.9375	1.55459	up
Lmtn002796	Aromadendrin-7-O-glucoside	Flavonoids	187260	151100	245450	194603	111910	62823	67198	80643.7	1.38098	0.4144	-1.2709	down
pmn001663	Syringaresinol	Lignans and Coumarins	N/A	N/A	N/A	N/A	1531.8	1470.5	1525.3	1509.2	1.55912	167.689	7.38964	up
HJN083	Lariciresinol-4'-O-glucoside	Lignans and Coumarins	N/A	N/A	N/A	N/A	14226	13783	14896	14301.7	1.55911	1589.07	10.634	up
mws1074	Daphnetin	Lignans and Coumarins	5007.2	2915.2	3788.3	3903.57	16142	27179	18834	20718.3	1.50651	5.30754	2.40804	up
Lmqn001932	Syringaresinol-4'-O-glucoside	Lignans and Coumarins	31839	33600	49561	38333.3	90045	64964	83785	79598	1.42299	2.07647	1.05413	up
Lmhp010573	1-Linoleoylglycerol-3-O-glucoside	Lipids	3577.5	1467.2	3170.7	2738.47	6484.8	6791.6	5018.9	6098.43	1.2905	2.22695	1.15507	up
pmb0862	LysoPC 12:0	Lipids	15441	19647	12428	15838.7	7684.6	5094.6	5829.9	6203.03	1.45775	0.391639	-1.35241	down
Lmbn005287	7S,8S-DiHODE; (9Z,12Z)-(7S,8S)-Dihydroxyoctadeca-9,12-dienoic acid	Lipids	5493.7	3779.9	4067.8	4447.13	6609	17012	18815	14145.3	1.30146	3.18078	1.66938	up
pmb2786	9-Hydroxy-10,12,15-octadecatrienoic acid	Lipids	9774.2	6681.5	6899.7	7785.13	21556	12539	15799	16631.3	1.37953	2.13629	1.09511	up
pmb1574	9,12-Octadecadien-6-Ynoic Acid	Lipids	6376.6	4868.3	3647.1	4964	16141	25504	29807	23817.3	1.4852	4.79801	2.26244	up
Lmhp008688	LysoPE 20:5	Lipids	N/A	N/A	N/A	N/A	17798	15348	38784	23976.7	1.55544	2664.07	11.3794	up
Hmqp005411	9-Oxo-12Z-Octadecenoic acid	Lipids	18086	13740	13740	15188.7	19136	41639	39540	33438.3	1.26097	2.20153	1.13851	up
Hmqp005455	15(R)-Hydroxylinoleic Acid	Lipids	19445	14493	14319	16085.7	17388	42875	40257	33506.7	1.14336	2.08301	1.05867	up
Lmbn005923	Crepenynic acid	Lipids	62245	46017	53044	53768.7	117890	105190	111160	111413	1.5126	2.07209	1.05108	up
pmb2640	Dodecanoic acid (Lauric acid)	Lipids	203810	312130	225090	247010	106450	124330	111270	114017	1.47007	0.461587	-1.11532	down
Lmhp008742	LysoPC 20:5	Lipids	3252.7	9	9	1090.23	89640	88924	179430	119331	1.37641	109.455	6.77419	up
pmn001689	9-Hydroxy-12-oxo-15(Z)-octadecenoic acid	Lipids	47788	34240	26762	36263.3	126260	102520	134480	121087	1.4902	3.33909	1.73946	up
Zmjn004133	9S-Hydroperoxy-10E,12Z-octadecadienoic acid	Lipids	64783	64239	63411	64144.3	91367	144580	198270	144739	1.34382	2.25646	1.17406	up
mws0367	α-Linolenic Acid*	Lipids	6186800	4758500	4915100	5286800	11168000	10319000	10943000	10810000	1.51668	2.04472	1.0319	up
mws0366	γ-Linolenic Acid*	Lipids	6466300	5051200	5145300	5.55427e+06	11699000	10819000	11233000	1.12503e+07	1.51852	2.02553	1.0183	up
pme2776	2'-Deoxyinosine	Nucleotides and derivatives	2755.9	1779.3	535.94	1690.38	12513	10249	12753	11838.3	1.41097	7.00336	2.80805	up
pme1173	Allopurinol	Nucleotides and derivatives	12138	10216	11208	11187.3	31227	55505	36246	40992.7	1.49808	3.6642	1.8735	up
pme0264	Thymidine	Nucleotides and derivatives	20342	14718	19034	18031.3	32431	54998	38694	42041	1.42416	2.33155	1.22129	up
pme0033	Hypoxanthine	Nucleotides and derivatives	20209	22240	23782	22077	49909	74855	50130	58298	1.49201	2.64067	1.4009	up
mws0251	Thymine	Nucleotides and derivatives	26781	9888.2	13473	16714.1	63028	69302	94114	75481.3	1.44711	4.51604	2.17506	up
pme0183	Isoguanine*	Nucleotides and derivatives	32756	14094	17988	21612.7	76540	72239	80083	76287.3	1.45743	3.52975	1.81957	up
pme3961	2'-Deoxyadenosine	Nucleotides and derivatives	135970	128590	94858	119806	283260	414900	326400	341520	1.48792	2.85061	1.51127	up
pme1109	Guanine*	Nucleotides and derivatives	353070	166400	141590	220353	1079200	931850	1203700	1.07158e+06	1.46994	4.86302	2.28185	up
pme0040	Adenine	Nucleotides and derivatives	1101500	951610	838550	963887	2097000	2507000	2551300	2385100	1.51993	2.47446	1.30711	up
pme0048	2-Aminoethanesulfinic acid	Organic acids	1916.5	956.18	324.01	1065.56	N/A	N/A	N/A	N/A	1.52274	0.00844624	-6.88748	down
mws0236	2-Aminoethanesulfonic acid	Organic acids	N/A	N/A	N/A	N/A	6825.9	5836.7	3902.7	5521.77	1.55676	613.53	9.26099	up
Zmtn001464	4,8-Dihydroxyquinoline-2-carboxylic acid	Organic acids	9746	9871.7	10504	10040.6	13482	23800	26926	21402.7	1.337	2.13162	1.09195	up
Zmjn001813	Pimelic acid	Organic acids	17346	28011	19912	21756.3	35667	44593	51730	43996.7	1.39151	2.02225	1.01596	up
mws0596	3-Hydroxyanthranilic acid	Organic acids	30490	31125	20102	27239	56472	59345	83069	66295.3	1.43522	2.43384	1.28323	up
mws0177	2-Furoic acid	Organic acids	76583	42388	64223	61064.7	130520	126460	169450	142143	1.42116	2.32775	1.21894	up
Lmmn001643	2-Hydroxycinnamic acid	Organic acids	88135	152080	85228	108481	255650	226270	216860	232927	1.39791	2.14717	1.10243	up
Lmmn003323	2-Hydroxyhexadecanoic acid	Organic acids	303150	259140	264340	275543	422370	756230	679260	619287	1.40577	2.24751	1.16833	up
mws0639	2,3-Dihydroxybenzoic Acid*	Organic acids	71033	81552	60749	71111.3	487060	1144900	757930	796630	1.51967	11.2026	3.48576	up
pme1261	D-Panthenol	Others	201270	89067	167470	152602	30002	36564	32106	32890.7	1.47337	0.215532	-2.21403	down
pme1383	Pyridoxine	Others	110090	152470	92209	118256	260990	275450	272690	269710	1.46685	2.28072	1.18949	up
mws1090	Glucose-1-phosphate*	Others	2041900	1927800	1462200	1.81063e+06	608950	899960	958280	822397	1.43156	0.454204	-1.13859	down
mws0232	Riboflavin (Vitamin B2)	Others	681890	574020	587650	614520	1098800	1495600	1590900	1395100	1.4872	2.27023	1.18284	up
pmn001384	Isochlorogenic acid C	Phenolic acids	85400	22960	30303	46221	N/A	N/A	N/A	N/A	1.55216	0.000194717	-12.3263	down
Zmhn002390	Ruthenicunoid A	Phenolic acids	22895	32682	11885	22487.3	4208.1	2880.4	3654.8	3581.1	1.4715	0.15925	-2.65064	down
Zmhn002508	4-p-Cumaroyl-rhamnosyl-(1→6)-D-glucose	Phenolic acids	47453	71876	32665	50664.7	21759	17597	15240	18198.7	1.39541	0.359198	-1.47715	down
pmb3107	Glucosyringic Acid	Phenolic acids	13209	26650	13711	17856.7	31265	43633	37786	37561.3	1.31437	2.10349	1.07279	up
pmb0751	Trans-5-O-(p-Coumaroyl)shikimate	Phenolic acids	22964	15828	2555.8	13782.6	60576	32166	31155	41299	1.08161	2.99646	1.58326	up
pme3083	2-(Formylamino)benzoic acid	Phenolic acids	53385	51810	49570	51588.3	114480	93711	102020	103404	1.53534	2.0044	1.00317	up
Lmtn002324	Benzyl-(2''-O-glucosyl)glucoside	Phenolic acids	47148	55679	27591	43472.7	87424	149500	90944	109289	1.33589	2.51398	1.32997	up
mws0906	Coniferin	Phenolic acids	312050	574990	476600	454547	144260	149310	112410	135327	1.47744	0.297718	-1.74798	down
Zmhn001926	1-O-Salicyl-D-glucose	Phenolic acids	64741	65070	51384	60398.3	129970	191590	166190	162583	1.4976	2.69185	1.4286	up
Zmhn002422	1-O-Feruloyl-D-Glucose	Phenolic acids	724710	1028000	829540	860750	301300	520350	319630	380427	1.41081	0.441971	-1.17798	down
mws0180	2,5-Dihydroxybenzoic acid; Gentisic Acid*	Phenolic acids	28300	40060	31728	33362.7	288260	655970	367700	437310	1.52356	13.1078	3.71235	up
Lmxp001668	2-Methoxy-4-ethenylphenol	Phenolic acids	184660	284850	162160	210557	503330	590760	821610	638567	1.44533	3.03275	1.60063	up
mws0183	3,4-Dihydroxybenzoic acid (Protocatechuic acid)*	Phenolic acids	86592	71512	62795	73633	488520	1253600	610430	784183	1.50519	10.6499	3.41277	up
mws2212	Caffeic acid	Phenolic acids	682990	409760	490360	527703	1221200	1234600	1284100	1.24663e+06	1.47609	2.36238	1.24024	up
pmb2871	1-O-Gentisoyl-D-glucoside	Phenolic acids	905480	603670	432090	647080	721040	1471700	1753200	1.31531e+06	1.09377	2.03269	1.02339	up
HJN110	Betulinic acid	Terpenoids	1402.2	1281.4	3352.9	2012.17	N/A	N/A	N/A	N/A	1.54707	0.00447279	-7.80461	down
Lmmn004491	Medicagenic acid-3-O-glucosyl-(1,6)-glucosyl-(1,3)-glucoside	Terpenoids	32151	23717	39414	31760.7	N/A	N/A	N/A	N/A	1.55757	0.000283369	-11.785	down
pmp000444	27,28-Dicarboxyl ursolic acid	Terpenoids	4997	4023	5217.3	4745.77	9934.5	12811	12309	11684.8	1.51361	2.46216	1.29992	up
pmn001587	Asperulosidic acid	Terpenoids	43159	58927	25496	42527.3	77553	121430	77331	92104.7	1.25982	2.16578	1.11488	up
Type: up means accumulated lower in Tomato-Control than Tomato-Tuta absoluta infested, and down means accumulated higher in Tomato-Control than Tomato-Tuta absoluta infested.
